# Supplementary material for: Identification and expression analysis of miRNAs and elucidation of their role in salt tolerance in rice varieties susceptible and tolerant to salinity
Source: PLoS One. 2020 Apr 15;15(4):e0230958. doi: 10.1371/journal.pone.0230958 (PMC7159242; doi:10.1371/journal.pone.0230958)
Supplement: S3 File — (XLSX) [file pone.0230958.s003.xlsx]

## Sheet: conserved miRNAs tissue-wise
	Identification and expression analysis of miRNAs and elucidation of their role in salt tolerance in rice varieties susceptible and tolerant to salinity
S3 File
Tissue and family distribution of the conserved miRNAs
Supplementary file 4
miR_sequence	no. of miRNAs	miR_ID	Control shoot (CS)	Treated shoot (TS)	Control root (CR)	Treated root (TR)	sequence
miR1320	1	mir1320-3p	1	0	0	0	TGTAAAATTCATTCGTTCCAA
miR1425	1	mir1425-5p	1	1	1	1	TAGGATTCAATCCTTGCTGCT
miR1427	1	mir1427	1	0	0	0	TGCGGAACCGTGCGGTGGCGC
miR156	3	miR156 b/c/d/g/b-5p/c/d-5p/h/k/n/o/a/q/s/e/f/u/v/w/x/y/i/j/k/l/m/n/e-5p/f-5p/i-5p/g-5p/h-5p/i-5p/j-5p/k-5p/d-5p/a-5p/b-5p/c-5p/	1	1	1	1	TGACAGAAGAGAGTGAGCAC
		miR156 k/n/o/j	1	1	1	1	TTGACAGAAGAGAGTGAGCAC
		miR156 d-3p/f-3p/g-3p/l-3p/h-3p/k-3p/c-3p/i-3p/e-3p	1	1	0	0	GCTCACTTCTCTTTCTGTCAGC
miR159	2	mir159f	0	0	1	1	CTTGGATTGAAGGGAGCTCT
		mir159 b	1	1	1	1	TTTGGATTGAAGGGAGCTCTG
miR160	2	miR160 a-5p/b/c-5p/a-5p/b-5p/c-5p/d-5p/e/d/a/c/e/f/g-5p/h/i/j/f-5p/	1	1	1	1	TGCCTGGCTCCCTGTATGCCA
		miR160 e-5p/f-5p/c	1	1	1	1	TGCCTGGCTCCCTGTATGCCG
miR162	2	miR162 a-3p/b-3p/a/b/3p/c	1	1	1	1	TCGATAAACCTCTGCATCCAG
		mir162 b	1	1	1	0	TCGATAAGCCTCTGCATCCAG
miR164	2	mir164 a/b/f	1	1	0	1	TGGAGAAGCAGGGCACGTGCA
		mir164d	0	0	1	0	CATGTGCGCTCCTTCTCCAGC
miR166	4	miR166 a/a-3p/e/b/e-3p/c/d/e/g/f/h/c-3p/d-3p/f-3p/g-3p	1	1	1	1	TCGGACCAGGCTTCATTCCCC
		miR166 k-3p/l-3p/e/j-3p/g/n-3p/h-3p/3p/m/b/d	1	1	1	1	TCGGACCAGGCTTCAATCCCT
		miR166 b-5p/d-5p/a-5p/e-5p/c-5p/l-5p/l/g-5p	0	0	1	1	GGAATGTTGTCTGGTTCAAGG
		miR166 f/h-3p/k/b	1	1	1	1	TCTCGGACCAGGCTTCATTCC
miR167	2	miR167 d/d-5p/e-5p/f/g/h-5p/i-5p/j/e/c/a/b/f-5p/g-5p/h/j-5p/c-5p/d-5p/b-5p/	1	1	1	1	TGAAGCTGCCAGCATGATCTG
		miR167 d/e/f/h/i/a/j-5p/a/b/c/5p/a-5p/b-5p/d-5p/g/c-5p/j/e-5p/a-5p/f-5p/	1	1	1	1	TGAAGCTGCCAGCATGATCT
miR168	1	mir168 a/a-3p	0	1	0	0	CCCGCCTTGCACCAAGTGAAT
miR169	2	miR169 b-5p/c/b/a/c-5p/d/e/f/g/h/p/a/j/k/w/s/l/m/n/q/r/l-5p/d-5p	1	1	0	0	CAGCCAAGGATGACTTGCCGG
		miR169 k/l/m/n/f.1/g/h/i-5p/j/k/c/d/f/k-5p/j-5p/i/r/e/x/h-5p/t/o/p/q/s/u/w/y/aa/ab/ac/a-5p/b-5p/c-5p/d-5p/e-5p/f-5p	1	1	1	1	TAGCCAAGGATGACTTGCCT
miR171	2	miR171 b/c-3p/d-3p/e-3p/f-3p/d/a/j-3p/i-3p/e/f/g-3p/h-3p/i/c/j/k/3p/g/h/a-3p	1	1	1	1	TGATTGAGCCGTGCCAATATC
		miR171 b-3p/e	1	1	0	0	TTGAGCCGCGTCAATATCTCT
miR172	1	miR172 a/b-3p/d-3p/c/f/d/a/b/e/c-3p/h-3p/f/g/h/i/a-3p/e-3p	1	1	0	0	AGAATCTTGATGATGCTGCAT
miR2118	1	mir2118-d	1	0	1	0	TTCCTGATGCCTCCCATGCCTA
miR2275	1	mir2275-d	1	0	0	0	CTTGTTTTTCTCCAATATCTCA
miR2864	1	mir2864.1	1	1	0	0	TTTTGCTGCCCTTGTTTTGCA
miR319	1	mir319 -a	1	1	1	1	TTGGACTGAAGGGTGCTCCCT
miR390	1	mir390-5p	1	1	1	0	AAGCTCAGGAGGGATAGCGCC
miR393	1	mir393 a/b-5p	1	1	0	0	TCCAAAGGGATCGCATTGATC
miR394	1	mir394	1	1	1	1	TTGGCATTCTGTCCACCTCC
miR396	3	mir396 g/h/d/e-5p	0	1	0	0	TCCACAGGCTTTCTTGAACGG
		mir396 a/b/b-5p/c-5p/c/d/e-5p/a-5p/f-5p/e/5p/k-p	1	1	1	1	TTCCACAGCTTTCTTGAACTT
		mir396 a-5p/b-5p/a/b/c/d	1	1	1	1	TTCCACAGCTTTCTTGAACTG
miR398	1	mir398 b/c-3p/c/a/a-3p/d	1	1	1	1	TGTGTTCTCAGGTCGCCCCTG
miR529	1	mir529-5p	1	1	1	1	AGAAGAGAGAGAGTACAGCCT
miR5513	1	mir5513	1	0	0	0	TAACAAAGGACAACAGACTGA
miR5827	1	mir5827	1	1	1	0	TTTGTTGCAATTTGGACTACC
miR827	1	mir827	1	1	0	0	TTAGATGACCATCAGCAAACA
miR1846	1	mir1846-d	0	1	0	0	TCCCACCGAGCAGCCGGATCTC
miR1859	1	mir1859	0	1	0	0	TTTCCTATGACGTCCATTCCAA
miR2055	1	mir2055	0	1	0	0	TTTCCTTGGGAAGGTGGTTTC
miR2871	1	mir2871 a-3p/b	0	1	0	1	TATTTTAGTTTCTATGGTCAC
miR528	1	mir528-3p	0	1	1	1	CCTGTGCTTGCCTCTTCCATT
miR535	1	mir535-5p	0	1	0	0	TGACAACGAGAGAGAGCACGC
miR397	1	mir397 a	0	0	1	0	TCATTGAGTGCAGCGTTGATG
miR171_2	1	mir479mir171 h	0	0	1	0	TGAGCCGAACCAATATCACTC
	49
