# Supplementary material for: Identification and expression analysis of miRNAs and elucidation of their role in salt tolerance in rice varieties susceptible and tolerant to salinity
Source: PLoS One. 2020 Apr 15;15(4):e0230958. doi: 10.1371/journal.pone.0230958 (PMC7159242; doi:10.1371/journal.pone.0230958)
Supplement: S5 File — (XLSX) [file pone.0230958.s005.xlsx]

## Sheet: miRNAs and precursors
	Identification and expression analysis of miRNAs and elucidation of their role in salt tolerance in rice varieties susceptible and tolerant to salinity
S5 File
Conserved and novel miRNAs and their precursors
conserved miRNAs reported in rice (osa)
Chromosome	Sequence	miRNA*	miRBase ID	Hairpin Sequence	Start	End	Orientation	Abundance	Expression_Profiling_RPM	Expression_Profiling_Log2_RPM	sRNA length	Hairpin Length	Hairpin Start	Hairpin End	Hairpin Structure	Genomic Hits	Minimum Free Energy(MFE)	Adjusted MFE	Hairpin G/C%	miRNA* Start Coord	miRNA* End Coord	miRBase ID	P_Val
6 dna:chromosome chromosome:IRGSP-1.0:6:1:31248787:1	TGTAAAATTCATTCGTTCCAA	NO	mir1320-3p	TAGGCCTACTTTGGAACGGAGGAATTTTATAGGATTTTTGCGGGAATTTTAACAGATTCCTGTAAAATTCATTCGTTCCAATGTAGCCCTA	5073521	5073541	- [Negative strand]	5	0.381187	-1.39143	21	91	5073510	5073600	((((.((((.((((((((((.(((((((((((((..((((............)))).)))>>>>>>>>>>->>>>>>>>>>.)))).))))	1	-40.5	-44.5055	37.3626	-1	-1	mir1320-3p	0.009901
5 dna:chromosome chromosome:IRGSP-1.0:5:1:29958434:1	TAGGATTCAATCCTTGCTGCT	CAGCAAGAACTGGATCTTAA(1)	mir1425-5p	TCCACTGTTGACTGCATTAGGATTCAATCCTTGCTGCTAAATGTATTGCTTATATTCAGCAATATAATGTTCAGCAGCAAGAACTGGATCTTAATATAGTCGATAGTGGA	8862162	8862182	+ [Positive strand]	901	130.808	7.03131	21	110	8862144	8862253	((((((((((((((.((<<<<<<<<<---<<<<<<<<<((.(((((((((.......)))))))))...)).))}}}}}}}===}}}}}}}}}}).))))))))))))))	1	-55.5	-50.4545	36.3636	8862218	8862238	mir1425-5p	0.009901
8 dna:chromosome chromosome:IRGSP-1.0:8:1:28443022:1	TGCGGAACCGTGCGGTGGCGC	NO	mir1427	GTCCCGCAGGCCAGCGCCGCGCCACCGCGCGGTTCCGCAGCAGGGACATGCGCCACCCGTTACAGCCAACTGAAATCTGCACTGATTTGATTACATGCGCACGTATATATGCAGTGCATGCAGCGAGTGTGCGCTGTTCCTGGATTCGGTCGCGCGTGGCCGTGCTGCGGAACCGTGCGGTGGCGCGGCGCCGGCCTGCGGGAC	9192766	9192786	+ [Positive strand]	3	0.228712	-2.12839	21	204	9192600	9192803	((((((((((((.(((((((((((((((((((((((((((((.((.(((((((.(((.....(((.......(((((......)))))....(((.(((((((......((((.....)))).....))))))))))..))).....))).))))))).)).)))>>>>>>>>>>>>>>>>>>>>>))))).))))))))))))	1	-146.3	-71.7157	66.1765	-1	-1	mir1427	0.009901
4 dna:chromosome chromosome:IRGSP-1.0:4:1:35502694:1	TGACAGAAGAGAGTGAGCAC	TGCTCACTGCTCTTTCTGTC(1) GCTCACTGCTCTTTCTGTCAT(1)	mir156e	GGCCGGTGGCGCGAGGTGACAGAAGAGAGTGAGCACACGGCCGGGCGTGACGGCACCGGCGGGCGTGCCGTCGCGGCCGCGTGCTCACTGCTCTTTCTGTCATCCGGTGCCGGCC	25026402	25026421	- [Negative strand]	491	50.2816	5.65196	20	115	25026322	25026436	((((((((.((...((<<<<<<<<<<<<<<<<<<<<.(((((....(((((((((((.....).))))))))))))))).)}}}}}}}}=}}}=}}}}}}}))))).))))))))	10	-81.8	-71.1304	73.0435	25026335	25026354	mir156e	0.009901
9 dna:chromosome chromosome:IRGSP-1.0:9:1:23012720:1	TGACAGAAGAGAGTGAGCAC	GCTCACTTCTCTCTCTGTCA(1)	mir156g	GGCTGACAGAAGAGAGTGAGCACACAGCGGGCAGACTGCATCTGAATTACCTGTTGCGACGAAGAAGACGACGGACGCAGCTTGCCGTTGCGTGCTCACTTCTCTCTCTGTCAGCT	15065256	15065275	+ [Positive strand]	308	44.7157	5.48271	20	116	15065252	15065367	(((<<<<<<<<<<<<<<<<<<<<.((((((.((((.....))))........((((((.((..(....)..))..))))))...)))))).))}}}}}}=}}}}}=}}}}}}})))	10	-61	-52.5862	56.0345	15065345	15065365	mir156g	0.009901
2 dna:chromosome chromosome:IRGSP-1.0:2:1:35937250:1	TGACAGAAGAGAGTGAGCAC	NO	mir156i	GGTGACAGAAGAGAGTGAGCACACGGCCGGGCGGAACGGCACCGGCGGATGTGCCGTCGCGGCCGCGTGCTCACTGCTCTGTCTGTCATC	24120063	24120082	- [Negative strand]	308	44.7157	5.48271	20	90	24119994	24120083	((<<<<<<<<<<<<<<<<<<<<.((((((.(....(((((((........)))))))).)))))).))))))))).)))).)))))))))	10	-60.7	-67.4444	67.7778	-1	-1	mir156i	0.009901
6 dna:chromosome chromosome:IRGSP-1.0:6:1:31248787:1	TTGACAGAAGAGAGTGAGCAC	GCTCGCTCCTCTTTCTGTCA(1) TGCTCGCTCCTCTTTCTGTC(1) TGCTCGCTCCTCTTTCTGTCAG(31) GCTCGCTCCTCTTTCTGTCAG(1) GCTCGCTCCTCTTTCTGTCAGC(23)	mir156j	TGTTGACAGAAGAGAGTGAGCACACGGCGCGGCGGCTAGCCATCGGCGGGATGCCTGCCCCCGCCGCGTGCTCGCTCCTCTTTCTGTCAGCA	26554835	26554855	+ [Positive strand]	843	86.3287	6.43177	21	92	26554832	26554923	((<<<<<<<<<<<<<<<<<<<<<.(((((.((.(((.((.((((.....)))).)))))))))))).)}}}}}}}}=}}}=}}}}}}}}}))	4	-61.1	-66.413	66.3043	26554900	26554922	mir156j	0.009901
5 dna:chromosome chromosome:IRGSP-1.0:5:1:29958434:1	GCTCACTTCTCTTTCTGTCAGC	NO	mir156l	AGAGCTAGGGAGCCGACAGAAGAGAGTGAGCATATATAGTTCTTTCCTTGCATATGTGGTCATATGTGTGTTGACTGAAGAGATACATATATATAGAGAGAGAGAGTTCATGTGCTTGAAGCTATATGTGCTCACTTCTCTTTCTGTCAGCAAATTATCTCCCTCCCTCT	5230735	5230756	+ [Positive strand]	16	1.2198	0.286644	22	170	5230605	5230774	((((..(((((((.((((((((((((((((((((((((((...(((...(((((((.(.(((((((((((((.........)))))))))))...........)).).)))))))..))))))))))))>>>>>>->>>>->>>>>>>->>........)))))..))))	3	-68.2	-40.1176	41.1765	-1	-1	mir156l	0.009901
1 dna:chromosome chromosome:IRGSP-1.0:1:1:43270923:1	TTTGGATTGAAGGGAGCTCTG	GAGCTCCTTTCGTTCCAATGA(1) GAGCTCCTTTCGTTCCAATG(1)	mir159b	TATGTGGTTGCGTTTTGGTTATGAAGTGGAGCTCCTTTCGTTCCAATGAAAGGTTTATCTGAAGGGTGATACAGCTGCTTGTTCATGGTTCCCACTATTCTATCTCATAGGAAAAGAGATAGGCTTGTGGTTTGCATGACCAAGGAGCCGAATCAACTCCTTGCTGACCACTCTTTGGATTGAAGGGAGCTCTGCATCTTGATCCCATATA	1215187	1215207	+ [Positive strand]	216	31.3591	4.97081	21	211	1215013	1215223	(((((((.........(((((.((.(..{{{{{{{{{{{{={{{{{={{..((((......(((((((((.(.(((.((((.(((((....((((...((((((((.........))))))))...))))....))))).)))).))).).))).)).))))...))))..))->>>>>->>>>>>>>>>>>--).)).))))))))))))	2	-84.2	-39.9052	44.0758	1215041	1215062	mir159b	0.009901
1 dna:chromosome chromosome:IRGSP-1.0:1:1:43270923:1	CTTGGATTGAAGGGAGCTCT	AGCTCCCTTCGATCCAATCC(2) AGCTCCCTTCGATCCAATCCA(1)	mir159f	GAAGGGGAGAAGAAGAAGAAGACGAGCTCCCTTCGATCCAATCCAGGAGAGGAAGTGGTAGGATGCAGCTGCCGGTTCATGGATACCTCTGCAGTGCATGTCGTAGGCTTGCACTTGCATGGGTTTGCATGACCCGGGAGATGAACCCACCATTGTCTTCCTCTTATGCTTGGATTGAAGGGAGCTCTACACCTCTCTCTCTCTCTC	6693269	6693288	+ [Positive strand]	90	7.42153	2.89172	20	207	6693100	6693306	((..((((((.((.((.......({{{{{{{{{{{{{{{{{=={(.(((((((((((((.((...((.((.((((.(((((.(.((((.(((((((((.((.....)).))))).)))).)))).).))))).)))).)).))..)).))))....))))))))).))->>>>>>>>>>>>>>>>>>-.....))))))))))..))	1	-105.12	-50.7826	52.657	6693124	6693144	mir159f	0.009901
2 dna:chromosome chromosome:IRGSP-1.0:2:1:35937250:1	TGCCTGGCTCCCTGTATGCCA	GCGTGCAAGGAGCCAAGCAT(1)	mir160a	GTGTGTGCCTGGCTCCCTGTATGCCACACATGTAGACCAACCCATGGTGTCTGGTTGCCTACTGGGTGGCGTGCAAGGAGCCAAGCATGCAT	3511649	3511669	- [Negative strand]	11	1.59699	0.675355	21	92	3511582	3511673	(((((<<<-<<<<<<<-<<<<<<<<<(.((.((((..(((((..........))))).)))))).)))}}}}}}}=}}}}}}}=}}}}))))	4	-52.1	-56.6304	57.6087	3511585	3511604	mir160a	0.009901
6 dna:chromosome chromosome:IRGSP-1.0:6:1:31248787:1	TGCCTGGCTCCCTGTATGCCA	GCGTGCAAGGAGCCAAGCAT(1)	mir160b	GCGTGCCTGGCTCCCTGTATGCCACTCATGTAGCCCAATCCATGGTGTGTTTGGATGCTGTGGGTGGCGTGCAAGGAGCCAAGCATGC	28081049	28081069	+ [Positive strand]	11	1.59699	0.675355	21	88	28081045	28081132	(((<<<-<<<<<<<-<<<<<<<<<(((((..(((...(((((.........)))))))))))))))}}}}}}}=}}}}}}}=}}}}))	4	-54.2	-61.5909	59.0909	28081111	28081131	mir160b	0.009901
7 dna:chromosome chromosome:IRGSP-1.0:7:1:29697621:1	TGCCTGGCTCCCTGTATGCCG	GCGTGCGAGGTGCCAAGCATGG(1)	mir160e	GGGGATATGCCTGGCTCCCTGTATGCCGCTCGCATGGCTGCCAACCCAATGAACTCGATCTCGTTGTTGGCCGCTGCGTACGGCGTGCGAGGTGCCAAGCATGGCCCT	2216844	2216864	- [Negative strand]	12	0.989538	-0.0151735	21	108	2216763	2216870	((((.((<<<-<<<<-<<-<<<<<<<<<..((((..((.((((((..(((((........))))))))))).))))))..))}}}}}}}=}}=}}}}=}}}}}=))))	1	-63.1	-58.4259	62.963	2216766	2216787	mir160e	0.009901
8 dna:chromosome chromosome:IRGSP-1.0:8:1:28443022:1	TGCCTGGCTCCCTGAATGCCA	GCATTGAGGGAGTCATGCAGGG(1)	mir160f	GGAGATGGGATTAACGCTGCCTGGCTCCCTGAATGCCATCCGAGAAGCGTGCCGCTGTGGCCGGCTGCTTCCTGGTTGGCATTGAGGGAGTCATGCAGGGTTTGCTCATTTCC	24396892	24396912	+ [Positive strand]	37	3.78904	1.92183	21	113	24396874	24396986	(((((((((...(((.(<<<-<<<<<<<<<-<<<<<<<.(((.((((((.(((((....).)))))))))).))).))}}}}}=}}}}}}}}}=}}}}=}))..)))))))))	1	-73.1	-64.6903	59.292	24396952	24396974	mir160f	0.009901
2 dna:chromosome chromosome:IRGSP-1.0:2:1:35937250:1	TCGATAAACCTCTGCATCCAG	NO	mir162a	GGTGATGCCTGGGCGCAGTGGTTTATCGATCCCTTCCCTGCCTTGTGGCGCTGATCCAGGAGCGGCGAATTTCTTTGAGAGGGTGTTCTTTTTTTTTCTTCCTTTTGGTCCTTGTTGCAGCCAACGACAACGCGGGAATCGATCGATAAACCTCTGCATCCAGTTCTCGCC	23605941	23605961	+ [Positive strand]	140	11.5446	3.52915	21	171	23605798	23605968	(((((...((((..((((.((((((((((((..(((((.((.(((((((.(((...)))..(((((((......(..((((((................))))))..)...))))))).)))....)))).)))))))..))>>>>>>>>>>->>>>-->>>>...)))))	1	-70.49	-41.2222	52.6316	-1	-1	mir162a	0.009901
2 dna:chromosome chromosome:IRGSP-1.0:2:1:35937250:1	TCGATAAACCTCTGCATCCAG	NO	mir162b	GGTGATGCCTGGGCGCAGTGGTTTATCGATCCCTTCCCTGCCTTGTGGCGCTGATCCAGGAGCGGCGAATTTCTTTGAGAGGGTGTTCTTTTTTTTTCTTCCTTTTGGTCCTTGTTGCAGCCAACGACAACGCGGGAATCGATCGATAAACCTCTGCATCCAGTTCTCGCC	23605941	23605961	+ [Positive strand]	349	26.6069	4.73373	21	171	23605798	23605968	(((((...((((..((((.((((((((((((..(((((.((.(((((((.(((...)))..(((((((......(..((((((................))))))..)...))))))).)))....)))).)))))))..))>>>>>>>>>>->>>>-->>>>...)))))	1	-70.49	-41.2222	52.6316	-1	-1	mir162b	0.009901
7 dna:chromosome chromosome:IRGSP-1.0:7:1:29697621:1	TGGAGAAGCAGGGCACGTGCA	CACGTGGTCTCCTTCTCCATC(1)	mir164a	AGTGAGAAGGACCGCGTTGGAGAAGCAGGGCACGTGCATGCATATGTTCATCATCATCTTCTTCCTCCTCCTCTAGCTCCAGCCTTGTGTGGGTTGGAAGTTTAGATAGAACTCGCACTGCACGTGGTCTCCTTCTCCATCCCGGTCTTTTTCTCACT	28523460	28523480	- [Negative strand]	29	2.96979	1.57036	21	158	28523339	28523496	((((((((((((((.(.<<<<<<<<-<<<-<<<<<<<<(((....((((......((((.(((((.((..(.(..((....))...).)..))..)))))...)))).))))..))).))}}}}}}=}}}=}}}}}}}}=}.))))))..))))))))	3	-70.9	-44.8734	51.2658	28523355	28523375	mir164a	0.009901
5 dna:chromosome chromosome:IRGSP-1.0:5:1:29958434:1	TGGAGAAGCAGGGCACGTGCA	CATGTGCCCGTCTTCTCCACC(3)	mir164b	GTGCACGGTGGAGAAGCAGGGCACGTGCATTACCATCCACTCGCCTGCCGGCCGCCGGCCGCCATTGCCATGGATGGTTCTTCATGTGCCCGTCTTCTCCACCGAGCAC	15896243	15896263	- [Negative strand]	29	2.96979	1.57036	21	109	15896162	15896270	((((.(((<<<<<<<<--<<<<<<<<<--..((((((((...((.((.(((((...))))).))..))..))))))))....}}}}}}}}}==}}}}}}}}}}).))))	3	-68.5	-62.844	64.2202	15896167	15896187	mir164b	0.009901
5 dna:chromosome chromosome:IRGSP-1.0:5:1:29958434:1	TGGAGAAGCAGGGCACGTGCA	CATGTGCCCTTCTTCTCCACC(7)	mir164f	GGCGAGGCGCGCGAGGTGGAGAAGCAGGGCACGTGCATTCCTAGAGCTTCCGTCCAGCTCCCCGGCGGGCTAGCTAGCTCACTCCGCCGCCGCCGCCGCCGCCGCCGGCGCGCGCACGGCTGGCTGGCTCCGGCCGGCTGAGATGCATGCACGGATGCATGTGCCCTTCTTCTCCACCGTGCACGCCTCGCC	23343931	23343951	+ [Positive strand]	29	2.96979	1.57036	21	192	23343914	23344105	(((((((((.(((.((<<<<<<<<-<<<<<<<<<<<<(((...(.((...(((((((((..((((..((((((((((((.....(((((((((.((....)).).))))).)))...))))))))))))))))..))))).))))...)).))))))}}}}}}}}}}=}}}}}}}}}}.))).)))))))))	3	-129.4	-67.3958	72.9167	23344071	23344092	mir164f	0.009901
3 dna:chromosome chromosome:IRGSP-1.0:3:1:36413819:1	GGAATGTTGTCTGGTTCAAGG	TCTCGAACCAGGCTTCATTCC(2)	mir166a-5p	CTGGGTGGAATGTTGTCTGGTTCAAGGCCCCTTAGGATGTGTGATTTTTGATGGTTTATGCATTCATCTTGATGCGAACATCTATCTCGGATCTTTGGGTTCTCGAACCAGGCTTCATTCCCCTCAG	765735	765755	+ [Positive strand]	101	8.32861	3.05808	21	127	765728	765854	(((((.<<<<<<--<<<<<<<<<-<<-.(((..(((((.((.(((....((((.....((((((......))))))..)))).))).)).))))).))).=}}=}}}}}}}}}==}}}}}}.)))))	2	-56	-44.0945	46.4567	765828	765849	mir166a-5p	0.009901
3 dna:chromosome chromosome:IRGSP-1.0:3:1:36413819:1	TCGGACCAGGCTTCATTCCCC	NO	mir166j	GGAATGACGTCCGGTCTGAAGATCGCCGTCCCCAGGCGGTGGCTTCGGACCAGGCTTCATTCC	30392798	30392818	- [Negative strand]	14659	2128.21	11.0554	21	63	30392799	30392861	(((((((.(((.(((((((((.((((((((....))))))))))>>>>>>>->>>->>>>>>>	6	-40.7	-64.6032	63.4921	-1	-1	mir166j	0.009901
9 dna:chromosome chromosome:IRGSP-1.0:9:1:23012720:1	TCGGACCAGGCTTCAATCCCT	NO	mir166l	GTTAGGTTAAGGGGATTGTTGTCTGGTTCAAGGTCTCCACATTGTGCAAAATGTTCATTCATGGAGGCACAGGATGCTTGGTGATCTCGGACCAGGCTTCAATCCCTTTAACCAGC	16951903	16951923	+ [Positive strand]	4	0.580723	-0.784077	21	116	16951816	16951931	(((.((((((((((((((..(((((((((.(((((.(((((((((((...(((......)))....)))))..)))..))).))))>->>>>>>>>>-->>>>>>>>)))))))))	2	-58.2	-50.1724	47.4138	-1	-1	mir166l	0.009901
8 dna:chromosome chromosome:IRGSP-1.0:8:1:28443022:1	TCGGACCAGGCTTCATTCCC	NO	mir166m	GCTGATGTTCTCGGTTAAGGGGTTTGTTGTCTGGTTCAAGGCCTCCTGCTGTCCTACATCACATTTTTTTTTCTTTGTTCTGAATTTCTGATGGATGTGTGTGTGCATGATGCATGGCTGGTGGTGACCTCGGACCAGGCTTCATTCCCTTTAACCAGCATTTGC	23045502	23045521	+ [Positive strand]	31	3.1746	1.66658	20	165	23045372	23045536	((.((((((...((((((((((..((..(((((((((.(((((.((.(((....((((((.((((.....(((........))).....))))))))))...((((.....))))))).)).))...))>->>>>>>>>>-->>-->>>))))))))))))).))	7	-63.8	-38.6667	46.6667	-1	-1	mir166m	0.009901
7 dna:chromosome chromosome:IRGSP-1.0:7:1:29697621:1	TGAAGCTGCCAGCATGATCTG	GATCATGCTGTGCAGTTTCATC(3)	mir167d	GTGCAACCATTAGGAGCTGAAGCTGCCAGCATGATCTGATGAGTGCTTATTAGGTGAGGGCAGAATTGACTGCCAAAACAAAGATCAGATCATGCTGTGCAGTTTCATCTGCTTGTGGCTGCAC	4166374	4166394	- [Negative strand]	96	13.9374	3.80089	21	124	4166287	4166410	(((((.((((.((.((.<<<<<<<<<<<<<<<<<<<<<((....(((.....)))...(((((......))))).........))))}}}}}}}}}}=}}}}}}}}}=}).)).)))).)))))	7	-64.3	-51.8548	47.5806	4166301	4166322	mir167d	0.009901
10 dna:chromosome chromosome:IRGSP-1.0:10:1:23207287:1	TGAAGCTGCCAGCATGATCTG	NO	mir167f	GATGAAGCTGCCAGCATGATCTGATCACAGTAGTTCTCTAGCTGATGATGATTTACAAAACCTAGAGACATGCATCAGATCATCTGGCAGTTTCATC	14723126	14723146	- [Negative strand]	96	13.9374	3.80089	21	97	14723051	14723147	((<<<<<<<<<<<<-<<<<<<<<((....(((..(((((((.(..((........))..).)))))))..)))))))))))))))))))))))))))	7	-46.9	-48.3505	42.268	-1	-1	mir167f	0.009901
3 dna:chromosome chromosome:IRGSP-1.0:3:1:36413819:1	TGAAGCTGCCAGCATGATCTGA	AGATCATCCGGCAGCTTCATC(3)	mir167g	TGTGCGCCATAAGCAGGTGAAGCTGCCAGCATGATCTGAAAGCATCTCAAACCAGCGATCAGATCATCCGGCAGCTTCATCTTCTCATGGCAGCACA	3347692	3347713	+ [Positive strand]	239	24.4752	4.61325	22	97	3347674	3347770	((((((((((.((.(((<<<<<<<<<<-<-<<<<<<<<<..((...........))..))}}}}}}}}=}}}}}}}}}}}}).)).))))).)))))	5	-55.2	-56.9072	51.5464	3347734	3347755	mir167g	0.009901
12 dna:chromosome chromosome:IRGSP-1.0:12:1:27531856:1	TGAAGCTGCCAGCATGATCTGA	TCAGGTCATGCTGTAGTTTCA(1) AGGTCATGCTGTAGTTTCATC(73)	mir167h	GTGCACCACAAGTTGGTGAAGCTGCCAGCATGATCTGATGATGATGATGATCCACCTCTCTCATCTGTGTTCTTGATTAATTACGGATCAATCGATCAGGTCATGCTGTAGTTTCATCTGCTGGTTGGGAGCAC	25480628	25480649	+ [Positive strand]	239	24.4752	4.61325	22	134	25480611	25480744	((((.(((..(((.((<<<<<<<<<-<<<<<<<<<<<<(..((((..((((((.......(((..........)))........)))))))))))))}}}}}}}}}}}}}}}}}}}}}.)))...)))..))))	5	-55.86	-41.6866	46.2687	25480708	25480729	mir167h	0.009901
1 dna:chromosome chromosome:IRGSP-1.0:1:1:43270923:1	TGAAGCTGCCAGCATGATCTGA	GATCGTGCTGCGCAGTTTCATC(1)	mir167j	AGCAGCTGAAGCTGCCAGCATGATCTGATCTTTTGCGATCTCTTTTTTTATCTGAATAAGTTGATGGAAATATTGGGTTCCTAAGATTCAGATCGTGCTGCGCAGTTTCATCTGCT	32686181	32686202	- [Negative strand]	239	24.4752	4.61325	22	116	32686092	32686207	(((((.<<<<<<<<<<<<<<<<<<<<<<((((..(.((.(((..((((((((..........))))))))....))).))).)))).)))}}}}}}}}}}=}}}}}}}}}=}))))	5	-55.2	-47.5862	41.3793	32686095	32686116	mir167j	0.009901
2 dna:chromosome chromosome:IRGSP-1.0:2:1:35937250:1	CCCGCCTTGCACCAAGTGAAT	TCGCTTGGTGCAGATCGGGAC(1339) CGCTTGGTGCAGATCGGGAC(3) TCGCTTGGTGCAGATCGGGA(115) TCGCTTGGTGCAGATCGGGACC(464) CGCTTGGTGCAGATCGGGACC(2) CGCTTGGTGCAGATCGGGACCC(3) GCTTGGTGCAGATCGGGACCC(1) CTTGGTGCAGATCGGGACCCG(1)	mir168a-3p	GGCGCCGCCGCCTCGGGCTCGCTTGGTGCAGATCGGGACCCGCCGCCGCCGCTGCCGGGGCCGGATCCCGCCTTGCACCAAGTGAATCGGAGCCGGCGTAGCGCC	1553162	1553182	- [Negative strand]	9929	1016.79	9.98981	21	105	1553143	1553247	((((((((((.(((.(..{{{{{{{{{{{{{=={{{{{=(((..(((.(((....))))))))).)>>>>-->>>>>>>>>>>>>--).))).)))))..)))))	1	-71	-67.6191	77.1429	1553208	1553228	mir168a-3p	0.009901
6 dna:chromosome chromosome:IRGSP-1.0:6:1:31248787:1	CAGCCAAGGATGACTTGCCGG	NO	mir169b	GCAGCCAAGGATGACTTGCCGGTACGTGTATGCATGTTTCAAGGTACTATATGTGCCCCCAACTGTTTTAGATCCATGCTGACATTTTCCGGCAAGTTGTCCTTGGCTAC	27296005	27296025	- [Negative strand]	4	0.30495	-1.71336	21	110	27295916	27296025	(-<<<<<<<<<--<<<<<<<<<...((((..(((((..((..(((((.....)))))..(....).....))..)))))..))))...)))))))))..))))))))).)	3	-56.2	-51.0909	48.1818	-1	-1	mir169b	0.009901
4 dna:chromosome chromosome:IRGSP-1.0:4:1:35502694:1	TAGCCAAGGATGACTTGCCT	AGGCAGTCTCCTTGGCTAGC(3) AGGCAGTCTCCTTGGCTAGCC(1) GGCAGTCTCCTTGGCTAGCC(47) GGCAGTCTCCTTGGCTAGCCT(1)	mir169g	GAGCCTGCCTCTGGTAGCCAAGGATGACTTGCCTATTGTGCTCTTCTGAATGATGCAGTGCCATGATCAGTGTGGCCTGGCTGGTTCAGATGAGCCGAGATAGGCAGTCTCCTTGGCTAGCCTGAGTGGCTC	19420087	19420106	+ [Positive strand]	348	35.6375	5.15532	20	132	19420072	19420203	(((((...(((.((<<<<<<<<<<-<<<<-<<<<(((..((((.(((((((.(.((((.(((((.......))))))).))).))))))).))))...))))}}}}}}}}}}}}}}}}=}}}.))).)))))	8	-74.9	-56.7424	55.303	19420174	19420194	mir169g	0.009901
8 dna:chromosome chromosome:IRGSP-1.0:8:1:28443022:1	TAGCCAAGGATGACTTGCCT	GGCAGTCTCCTTGGCTAGCCT(1)	mir169h	GACAAGGGTTTAGCTCTGGTAGCCAAGGATGACTTGCCTGTGTCCTTGTGTGTAAGGATCATTAATTATTATTCAGAAAATGATCCTTTCAGCAGGTTTCATGGGCAGTCTCCTTGGCTAGCCTGAGTGATTCTTGTC	26807359	26807378	+ [Positive strand]	11	1.59699	0.675355	20	138	26807339	26807476	((((((((((..((((.((<<<<<<<<<<-<<<<-<<<<(((..(((((.((.((((((((((...............)))))))))).)))))))...))))}}}}}}}}}}}}}}}}=}}}=))))))))))))))	8	-68.46	-49.6087	44.2029	26807442	26807463	mir169h	0.009901
9 dna:chromosome chromosome:IRGSP-1.0:9:1:23012720:1	TAGCCAAGGATGACTTGCCT	AGGCAGTCTCCTTGGCTAGC(1) GGCAGTCTCCTTGGCTAGCCT(1)	mir169j	GATGAGAGCTCGCATCTGGTAGCCAAGGATGACTTGCCTGTGTCTCTGCTCATGTGCAGTAGAAGAAGATGCATTTCTAGCTGCTTTCTGCATATGTGATCTCACAGGCAGTCTCCTTGGCTAGCCTGAGCGGCTCTCATC	19788871	19788890	+ [Positive strand]	11	1.59699	0.675355	20	141	19788851	19788991	(((((((((.(((.((.((<<<<<<<<<<-<<<<-<<<<(((......(.(((((((((.((.((.(((......)))..)).))..))))))))).)....)))}}}}}}}}}}}}}}}}}=}}).))))))))))))))	8	-77.5	-54.9645	51.0638	19788956	19788976	mir169j	0.009901
9 dna:chromosome chromosome:IRGSP-1.0:9:1:23012720:1	TAGCCAAGGATGACTTGCCT	GGCAGTCTCCTTGGCTAGTC(9)	mir169k	GATAAGAGTCTGTCTAGATAGCCAAGGATGACTTGCCTGTGGCCTCTTGGAGAGAGAGGTGTAGCTTAATTAGCAGCATGGTTTGAGCATTGCTTGATCGGTTGATCGCTTCGCTTGCTCTGCATGAGATCTTACAGGCAGTCTCCTTGGCTAGTCTGGGCGGCTCTTATC	19792143	19792162	+ [Positive strand]	348	35.6375	5.15532	20	171	19792124	19792294	((((((((.(((((((((<<<<<<<<<<-<<<<-<<<<(((..(((.((.((((..(((((.(((........((((.(((.(..(((...)))..))))))))...))).))))).)))).)).)))..)..)))}}}}}}}}}}}}}}}}=}}})))))))))))))))	8	-85.1	-49.7661	49.7076	19792260	19792280	mir169k	0.009901
8 dna:chromosome chromosome:IRGSP-1.0:8:1:28443022:1	TAGCCAAGGATGACTTGCCT	TGGGCAGTCTCCTTGGCTAGC(2)	mir169l	TAGCCAAGGATGACTTGCCTGTGTCCTCCCTGAAGGATTAGCAATTTAATGATCCTTTAAGCTGGTTCATGGGCAGTCTCCTTGGCTA	26817498	26817517	+ [Positive strand]	348	35.6375	5.15532	20	88	26817497	26817584	<<<<<<<<<<-<<<<-<<<<(((.((..(.((((((((((.........)))))))))).)..))..)))))))))))))))))))))	8	-45.5	-51.7045	46.5909	26817566	26817585	mir169l	0.009901
8 dna:chromosome chromosome:IRGSP-1.0:8:1:28443022:1	TAGCCAAGGATGACTTGCCT	AGGCAGTCTCCTTGGCTAGC(1)	mir169m	GATGAGAGTGAGTCCTGGTAGCCAAGGATGACTTGCCTGTATATTTATATATATATGTGTGTGTGATCAATGGATGGATTGATCAAGCTGCTTGCAGGCTCATGCATATATATGTACAGGCAGTCTCCTTGGCTAGCCCGGCTACCTCTTATC	26813907	26813926	+ [Positive strand]	11	1.59699	0.675355	20	153	26813888	26814040	((((((((..((.((.((<<<<<<<<<<-<<<<-<<<<((((......(((((((((((((.(((((((((......)))))))..((.....))..)).)))))))))))))))))}}}}}}}}}}}}}}}}}=}}).))))..))))))))	8	-75.3	-49.2157	44.4444	26814005	26814025	mir169m	0.009901
8 dna:chromosome chromosome:IRGSP-1.0:8:1:28443022:1	TGATTGAGCCGTGCCAATATC	NO	mir171b	CGACGGGATATTGGGGCGGTTCAATCAGAAAGCTTGTGCTCCGGAAGCGAGGAGCTCTACTCTTTTGATTGAGCCGTGCCAATATCACGTCG	5369222	5369242	+ [Positive strand]	15	2.17771	1.12281	21	92	5369156	5369247	(((((.((((((((.(((((((((((((((((...(.(((((........))))).)..)).)))>>>>>>>>>>>>->>>>>>>>.)))))	5	-53	-57.6087	53.2609	-1	-1	mir171b	0.009901
4 dna:chromosome chromosome:IRGSP-1.0:4:1:35502694:1	TGATTGAGCCGTGCCAATATC	GGATATTGGTGCGGTTCAATC(1)	mir171c	GATATTGGTGCGGTTCAATCAGAAAGCTTGTGCTCCGAAGGCGAGGGGCTCCACTCTTTGATTGAGCCGTGCCAATATC	31713482	31713502	- [Negative strand]	176	18.0235	4.17181	21	79	31713481	31713559	((((((((..(((((((((((((.((...(.(((((........))))).)..)).))>>>>>>>>>>>-->>>>>>>>	5	-44.1	-55.8228	51.8987	31713539	31713558	mir171c	0.009901
10 dna:chromosome chromosome:IRGSP-1.0:10:1:23207287:1	TGATTGAGCCGTGCCAATATC	NO	mir171d	GCTATGATGTTGGCCCGGCTCACTCAGATGGATCATCGGTGCAGAAGAGTGCATGAATCTGATGCAGTCTCAGTGTAGTATGCTCCATGCTGGAACTTCTGATTGAGCCGTGCCAATATCTCAGC	21237417	21237437	+ [Positive strand]	15	2.17771	1.12281	21	125	21237317	21237441	(((..(((((((((.(((((((.(((((((((.(((.(.((((..(((.(((((.......))))).)))...)))).)))).))))..........))>>>->>>>>>>->>>>>>>>>..)))	5	-54.3	-43.44	50.4	-1	-1	mir171d	0.009901
3 dna:chromosome chromosome:IRGSP-1.0:3:1:36413819:1	TGATTGAGCCGTGCCAATATC	NO	mir171e	GATGTTGGCTCGGCTCACTCAGACGGCATTGGCGTGATGCAAAGCATGCATGCGTGCTTGCTAGCTCACTTGTGTTTCTGATTGAGCCGTGCCAATATC	1970575	1970595	+ [Positive strand]	176	18.0235	4.17181	21	99	1970496	1970594	(((((((((.(((((((.(((((.(((((....((((.((.(((((((....)))))))....))))))..)))))))>>>->>>>>>>->>>>>>>>>	5	-52.8	-53.3333	52.5253	-1	-1	mir171e	0.009901
3 dna:chromosome chromosome:IRGSP-1.0:3:1:36413819:1	TGATTGAGCCGTGCCAATATC	CGATGTTGGCATGGTTCAATC(4)	mir171f	TTGGGCTGGGAGAGTGCGATGTTGGCATGGTTCAATCAAACCGGGCAAACTTATGCACTAGCTAAGCAAGATGCAGGGATATGCAGTATGGTTTTGTTTGGTCTGATTGAGCCGTGCCAATATCACAAGCTTGCCTGGCTTAA	30027870	30027890	+ [Positive strand]	45	3.43069	1.7785	21	143	30027766	30027908	((((((..((..(((.={{{{{{{{{{{{{{{{{{{{(.((((((((((.((((((....((...))....((((......)))))))))).)))))))))).>>>>>>>>>>>>>>>>>>>>>....)))..))..))))))	5	-72	-50.3496	47.5525	30027782	30027803	mir171f	0.009901
9 dna:chromosome chromosome:IRGSP-1.0:9:1:23012720:1	AGAATCTTGATGATGCTGCAT	NO	mir172a	TGTTTGCGGGCGTGGCATCATCAAGATTCACATCCATGCATATATCACAAGACGCACATATACATCCGATTTGGCTGAGAATCTTGATGATGCTGCATCCGCAGACA	22881912	22881932	+ [Positive strand]	10	0.762375	-0.391428	21	107	22881834	22881940	(((((((((..(..(((((((((((((((.((.((((((..............)))...............))).))->>>>>>>>>>>>>>>-->--)))))))))	2	-48.3	-45.1402	45.7944	-1	-1	mir172a	0.009901
2 dna:chromosome chromosome:IRGSP-1.0:2:1:35937250:1	AGAATCTTGATGATGCTGCAT	GCAGCACCATCAAGATTCAC(1) GCAGCACCATCAAGATTCACA(2)	mir172d	AGTCGGTGCTTGCAGGTGCAGCACCATCAAGATTCACATCGAGTTCATCCCTAAACGAGATCGAGGTTGGCTGACTATATGTGATGAGAATCTTGATGATGCTGCATCAGCAAACGCTCGACT	35143556	35143576	- [Negative strand]	24	2.45776	1.29734	21	123	35143539	35143661	((((((((.((((.((({{{{{{={{{{{{{{{{{={{((((((.((.((.....((....)).....)).))))).....)))))->>>>>>>>>>>->>>>>>>>).)))).))).)))))	2	-55.9	-45.4472	47.9675	35143623	35143643	mir172d	0.009901
1 dna:chromosome chromosome:IRGSP-1.0:1:1:43270923:1	TCCCACCGAGCAGCCGGATCTC	GTATCCGGCGCCGCAGGGAGG(1)	mir1846d-5p	GTCCCTCCCACCGAGCAGCCGGATCTCCCAGTGAGTAGGCCCGGGCCGCCAGATCCGGTGACCCCGGTCTCCTCGCCGGTGTATCCGGCGCCGCAGGGAGGGAC	39637075	39637096	+ [Positive strand]	2	0.204813	-2.28762	22	104	39637069	39637172	(((((<<<<--<<-<<-<<<<<<<--<((.(((((.(((((.(((.((((......)))).))).))))).))))).)).}=}}}}}}}}}}}==}}}}}})))	1	-66.5	-63.9423	73.0769	39637149	39637170	mir1846d-5p	0.009901
1 dna:chromosome chromosome:IRGSP-1.0:1:1:43270923:1	TTTCCTATGACGTCCATTCCAA	NO	mir1859	AGAGGCAGGGGCAAAGGAAGCATGAGCTTGTGGGAGTTGTAGGAATGGATGCGTAGAGAAAGAAATGAAATCTGAACCAGATTTGTGATTTGATTCTTTCCTATGACGTCCATTCCAATGATTTCCAGTCGCTCCTTCCTTGACCCAAACTGCTTCT	673288	673309	- [Negative strand]	3	0.30722	-1.70266	22	157	673248	673404	(((((((((((..(((((((...((((...(((((((..(.(((((((((((((((.(((((((.(.(((((..............))))).))))>>>>>>>>>->>>>>>>>>>->..)))))))...)))))))))))..)))...))))))))	1	-73.54	-46.8408	44.586	-1	-1	mir1859	0.009901
9 dna:chromosome chromosome:IRGSP-1.0:9:1:23012720:1	TTTCCTTGGGAAGGTGGTTTC	NO	mir2055	AGAAGATGGAGGCACCAGCCCAAGGAAACACAGACATTGACACGCAATTCAAGGAGAAGATTGCGTCCTACTTTTTCCTTGGGAAGGTGGTTTCTCTTCT	431438	431458	- [Negative strand]	4	0.409626	-1.28762	21	100	431431	431530	((((((.((((.((((..((((((((((..(((...)))..((((((((.........)))))))).......>>>>>>>>>>-->>>>->>>>))))))	3	-39.3	-39.3	47	-1	-1	mir2055	0.009901
4 dna:chromosome chromosome:IRGSP-1.0:4:1:35502694:1	TTCCTGATGCCTCCCATGCCTA	NO	mir2118d	GAGGGTCTGAGAGCGGTGGGCATGGGAACATGGAGGAAAGCCCAAACTCTTCTTCGCCTCTAGAACTAGGGGCTGAGATTTGGTTTCCTTGTTTTCCTGATGCCTCCCATGCCTATTGTTCTCAGATGCTC	21647727	21647748	- [Negative strand]	3	0.435543	-1.19911	22	131	21647710	21647840	(((.(((((((((((((((((((((((.(((.(.(((((((..(((((..((((.(((((((....))))))).))))...)))))....)))>>>>>->>>-->>>>>>>>>>>)))))))))))).)))	1	-74.3	-56.7176	51.9084	-1	-1	mir2118d	0.009901
8 dna:chromosome chromosome:IRGSP-1.0:8:1:28443022:1	CTTGTTTTTCTCCAATATCTCA	NO	mir2275d	CTGGAAGTGAGAATTGGAGGAAAACAAACTGATTGCTGGTTGTTGTTTGCAACAGTGTGGCAAACAATGTTCAGCTTGTTTTTCTCCAATATCTCACCTTCAG	3736826	3736847	- [Negative strand]	3	0.228712	-2.12839	22	103	3736818	3736920	(((((.(((((((((((((((((((((.......(((((..(((((((((.((...)).)))))))))..))))>>>>>>>>>>>>>>>>->>>>>).)))))	1	-48.21	-46.8058	40.7767	-1	-1	mir2275d	0.009901
12 dna:chromosome chromosome:IRGSP-1.0:12:1:27531856:1	TTTTGCTGCCCTTGTTTTGCA	NO	mir2864.1	TCAGCTTTTGCTGCCCTTGTTTTGCATTGTATAGGTATAGCAATATGCCATTCTGTAGTGGCATACCTCTACAGTGCAAAACAAGGACAACAAGAGGTGG	25664791	25664811	- [Negative strand]	4	0.30495	-1.71336	21	100	25664716	25664815	(((.(<<<<<-<<-<<<<<<<<<<<<(((((.(((((........((((((......))))))))))).))))))))))))))))).)).)))))).)))	1	-49.6	-49.6	43	-1	-1	mir2864.1	0.009901
4 dna:chromosome chromosome:IRGSP-1.0:4:1:35502694:1	TATTTTAGTTTCTATGGTCAC	NO	mir2871a-3p	GTGATGGCTGCCCACCATGGTGACCGTAGAAACTAACATAGAAAAAGAGGTAGATATCTCAAGTGACTTTGTTCATTTACGTTGGAATAGACAAGTAACTACCTTTTCTATTTTAGTTTCTATGGTCACTATGGTGGCAGCCATGAT	8340904	8340924	+ [Positive strand]	22	2.25294	1.17181	21	147	8340795	8340941	((.(((((((((.(((((((((((((((((((((((.((((((...(((((((...((......)).(((((..((((......))))..)))))...))))))))))>>>->>>>>>>>>>>>>>>>>))))))))))))))).))	2	-76.2	-51.8367	39.4558	-1	-1	mir2871a-3p	0.009901
3 dna:chromosome chromosome:IRGSP-1.0:3:1:36413819:1	AAGCTCAGGAGGGATAGCGCC	CGCTATCTATCCTGAGCTCC(4)	mir390-5p	GGAACAATCCTTGAAGCTCAGGAGGGATAGCGCCTCGAAATCAAACTAGGCGCTATCTATCCTGAGCTCCATGGTTTGTTCT	34275192	34275212	- [Negative strand]	36	5.22651	2.38585	21	82	34275143	34275224	(((((((.((.((-<<<<<<<<<-<<<<<<<<<<(.(........).)))}}}}}}}}=}}}}}}}}}=}).)).)))))))	1	-48.5	-59.1463	48.7805	34275154	34275173	mir390-5p	0.009901
1 dna:chromosome chromosome:IRGSP-1.0:1:1:43270923:1	TCCAAAGGGATCGCATTGATC	NO	mir393a	GGGGAAGCATCCAAAGGGATCGCATTGATCCTTCATCGCTCTCGCTCGCTTCCATGGCGGTCGTCGTCTACAAGCAGCTTGACGGATCATGCGATCCTTTTGGAGGCTTCCTC	2309233	2309253	- [Negative strand]	69	5.26038	2.39517	21	113	2309149	2309261	((((((((.<<<<<<<<<<<<<<<<-<<<<(.(((..(((((((..((((.....))))..)).........)).))).))).))))))))))))))))))))).))))))))	2	-60.4	-53.4513	55.7522	-1	-1	mir393a	0.009901
2 dna:chromosome chromosome:IRGSP-1.0:2:1:35937250:1	TTGGCATTCTGTCCACCTCC	NO	mir394mir384	CATGTGGGCTTATCAAAGGGGCGCTTACTGAGAGTTCTTTGGCATTCTGTCCACCTCCTTGTCGAATCCTCAGAGACAGAAATCTCATATCTGTTGATCTTGGAGGTGGGCATACTGCCAATGGAGCTGTGTAGGCCTCCCTTTGTAAAACCCATATG	27148167	27148186	+ [Positive strand]	5	0.725904	-0.462149	20	158	27148128	27148285	((((((((.....((((((((.((((((..(.((((((<<<<<<-<-<<<<<<<<<<<..(((((.......((((......)))).......)))))...))))))))))).).)))))).)))))).))))))).)))))))).....))))))))	2	-75.24	-47.6202	48.1013	-1	-1	mir394mir384	0.009901
2 dna:chromosome chromosome:IRGSP-1.0:2:1:35937250:1	TCCACAGGCTTTCTTGAACGG	NO	mir396g/h/d	GCGGTGCCGTGGGCGAGGAGGACGCTGGTGGGGGAGAAGACGATGCCACCGCCGCCGCCGTTGTTCGCCGGGGTGGCGGCCGCGGAGGCTTCCACAGGCTTTCTTGAACGGCCGC	27728695	27728715	- [Negative strand]	12	1.22888	0.297342	21	115	27728690	27728804	(((..(((((...((((((((.(.(((....(((((....(..(((..((((((((.(((........)))))))))))..)))..).))>>>->>>>>>>>>>>>->>>>))))	7	-39.23	-34.113	73.0435	-1	-1	mir396g/h/d	0.009901
6 dna:chromosome chromosome:IRGSP-1.0:6:1:31248787:1	TTCCACAGCTTTCTTGAACTG	GTTCAATAAAGCTGTGGGAAA(1)	mir396b	TGGTCCTCTTTGTGGTCTTCCACAGCTTTCTTGAACTGCATCTTTGAGAGAGATTAGCATCCCTATGTGTGGATTTTGCTTGCACGAGTGTGCAGTTCAATAAAGCTGTGGGAAATTACAGAGAGAGGTCA	3669659	3669679	+ [Positive strand]	33	4.79097	2.26032	21	131	3669641	3669771	((..((((((((((((.<<<<<<<<<<<<-<<<<<<<<((((((((((..(((((.((((......)))).)))))..))))...))).)))))}}}}}}=}}}}}}}}}}}}=})))))))))).)..))	2	-62.6	-47.7863	44.2748	3669735	3669756	mir396b	0.009901
2 dna:chromosome chromosome:IRGSP-1.0:2:1:35937250:1	TTCCACAGCTTTCTTGAACTT	GGTCAAGAAAGCTGTGGGAAG(3)	mir396c	TCAAGTCCATGCCATGCCTTTCCACAGCTTTCTTGAACTTCTCTTGTGCCTCACTCACTTTCATTACTGGAGAGATATGCATCATCAGTGGAAGCTTATAGGGAGAGGAGTGCAAGAAGAGGGTCAAGAAAGCTGTGGGAAGAAATGGCATTACAAGGACTTTGA	34287983	34288003	- [Negative strand]	179	18.3308	4.1962	21	165	34287857	34288021	(((((((((((((((..((<<<<<<<<<<<<<<<<<-<<<(((((((.((((.(((.(((((...((((..((........))..)))))))))......))).))))...))))).))))}=}}}}}}}}}}}}}}}}}}}..))))))).....)))).))))	1	-41.7	-25.2727	44.8485	34287879	34287899	mir396c	0.009901
6 dna:chromosome chromosome:IRGSP-1.0:6:1:31248787:1	TCATTGAGTGCAGCGTTGATG	NO	mir397a	TCAAATGCATCATTGAGTGCAGCGTTGATGAACAACGGTAACCGGTCCATGTTGATGCGCATTTGGCCGGTGATCTGATCATCATCAGCGCTTCACTCAATCATGCGTTTGG	28489795	28489815	+ [Positive strand]	10	1.45181	0.537851	21	112	28489785	28489896	(((((((((<-<<<<<<<<-<<<<<<<<<<(....(((..(((((((.((((......))))..)))))))...)))....))))))))))).)))))))).))))))))))	1	-57.8	-51.6071	48.2143	-1	-1	mir397a	0.009901
7 dna:chromosome chromosome:IRGSP-1.0:7:1:29697621:1	TGTGTTCTCAGGTCGCCCCTG	NO	mir398b	CAGGGGCGAGCTGGGAACACACGGTGATGAGGCGGTCTGGTCTTTCGTGTGTTCTCAGGTCGCCCCTG	14598627	14598647	- [Negative strand]	5	0.725904	-0.462149	21	68	14598626	14598693	(((((((((.((((((((((((((.(((.((.....)).)))..)))>>>>>>>>>>>->>>>>>>>>	1	-49	-72.0588	63.2353	-1	-1	mir398b	0.009901
3 dna:chromosome chromosome:IRGSP-1.0:3:1:36413819:1	TGGAAGGGGCATGCAGAGGAG	CCTGTGCTTGCCTCTTCCATT(1)	mir528-5p	TAGCAGCAGCAGTGGAAGGGGCATGCAGAGGAGCAGGAGATTCAGTTTGAAGCTGGACTTCACTTTTGCCTCTCTCTCCTGTGCTTGCCTCTTCCATTCCTGCTGCTA	1667330	1667350	+ [Positive strand]	7	1.01627	0.0232779	21	108	1667317	1667424	(((((((((.((<<<<<<<<<<<-<<<-<<<<<..(((((..(((..(((((.....)))))...)))..)))))))}}}=}}}=}}}}}}}}}}}}}.)))))))))	1	-63.7	-58.9815	52.7778	1667394	1667415	mir528-5p	0.009901
11 dna:chromosome chromosome:IRGSP-1.0:11:1:29021106:1	TGACAACGAGAGAGAGCACGC	GTGCTTTCTCCCGTTGTCAC(1) GTGCTTTCTCCCGTTGTCACT(3) TGCTTTCTCCCGTTGTCACT(1)	mir535-5p	GGCGGTGACAACGAGAGAGAGCACGCCGGTGCGGCGGTCACGGTGAGCCGGCCCGCGGCGGCGTACCTGCGTGCTTTCTCCCGTTGTCACTGCC	16290598	16290618	- [Negative strand]	11	1.12647	0.171811	21	94	16290529	16290622	(((((<<<<<<<<-<<<<<<<<<<<<.((((((((((.(.(((....)))).)))).....)))))).))}}}}}}}}}}=}}}}}}}}}})))	1	-135	-143.617	71.2766	16290531	16290551	mir535-5p	0.009901
3 dna:chromosome chromosome:IRGSP-1.0:3:1:36413819:1	TAACAAAGGACAACAGACTGA	NO	mir5513	TAGGATAGTCATTATTCTTCAGTCCGTTGTCCTTTGTGATAACATATCTGTACTTATACGTTTGTTCATTTAGGATAGACAAGGCTCAAAGCCACGCTAGCTGACATTAGCCGGATATGTTATAACAAAGGACAACAGACTGAAGAATAATGACTATCCTA	34008118	34008138	+ [Positive strand]	2	0.152475	-2.71336	21	161	34007995	34008155	((((((((((((((((((((((((.((((((((((((.((((((((((((.........((((((((.....))))))))..(((.....)))..(((((......))))))))))))))))>->>>>>>>>>>>>->>>>>>))))))))))))))))))	1	-87.8	-54.5342	37.2671	-1	-1	mir5513	0.009901
4 dna:chromosome chromosome:IRGSP-1.0:4:1:35502694:1	TTTGTTGCAATTTGGACTACC	TGAGGTGGTCCAAAGTGCAACA(1)	mir5827	TTGGGCTAGGTATTTTCACCTTTGTTGCAATTTGGACTACCCTAAACCACTTCTTCAGCACATCAATTCCAGCCCACCGGTGAACTCCTCCACCTCTTTGCAGATTCATATCTTTGCTGGAGGAGAGGCCAGACATGGCTAGGGAAGAGAGTTGAGGTGGTCCAAAGTGCAACAAAGTAAAAAATACCTGGTCCAA	30082047	30082067	- [Negative strand]	19	1.44851	0.534571	21	196	30081891	30082086	((((((((((((((((...(<<<<<<<<<-<<<<<<<<<<<...((((.(((((..(((.(((.....((.(((....)))...((((((((.......(((((........))))))))))))).))......))))))..))))).).))}==}}}}}}}}}}}=}}}}}}})))...))))))))))))))))	1	-88.61	-45.2092	46.4286	30081912	30081933	mir5827	0.009901
2 dna:chromosome chromosome:IRGSP-1.0:2:1:35937250:1	TTAGATGACCATCAGCAAACA	TGTTTTGTTGCTGGTCATCTAG(1)	mir827	TGTTTTGTTGCTGGTCATCTAGCTACCCGTGCATGCCTGGAGATTGGAGAATAATTGACGATGCAGCAGTCGGCTTATTGGCTCTTGGGCACGCGTGGTTAGATGACCATCAGCAAACA	23901168	23901188	- [Negative strand]	68	6.96364	2.79984	21	119	23901167	23901285	{{{{{={{{{={{{{{{{{{{{((((.(((((...((.((((....(((.........((((......)))).))).....)))).))))))).))))>>>>>>>>>>>->>>>>>>>>	1	-51.1	-42.9412	49.5798	23901263	23901284	mir827	0.009901
conserved miRNAs precursors for which not reported in osa
12 dna:chromosome chromosome:IRGSP-1.0:12:1:27531856:1	TGAAGCTGCCAGCATGATCTA	GATCATGCATGACAGCCTCATT(1) ATCATGCATGACAGCCTCATT(4)	mir167	GTGCTAGTGTGAATGAGTGAAGCTGCCAGCATGATCTAGCTCTGATTAATCGGCACTGTTGGCGTACAGTCGATTGACTAATCGTCAGATCTGTGTGTGTAAATCACTGTTAGATCATGCATGACAGCCTCATTTCTTCACACTGTTGGGCAT	25476821	25476841	+ [Positive strand]	32	3.27701	1.71238	21	153	25476803	25476955	(((((((((((((.(((<<<-<<<<-<<<<<<<<<<<<((..(((((.((..((((..((((((...((((....))))...))))))....))))..)).)))))..)))))}}}}}}}=}}=}}}}=}}}}}).))))))))....)))))	3	-68.7	-44.902	45.098	25476916	25476937	mir167	0.009901
3 dna:chromosome chromosome:IRGSP-1.0:3:1:36413819:1	TGAAGCTGCCAGCATGATCTA	ATCATGCTGTGACAGTTTCACT(1)	mir167	GTGCCCAAGAGAAAGCGTGAAGCTGCCAGCATGATCTAACTTGCAGACAAGAAATCAGCTCAGCTCGCTGGTTTCGAACAGGAAGGCGGCTAGCTGAGGCTTCTTCTGAGTACGTGATGGTTAGATCATGCTGTGACAGTTTCACTCCTTCCCTGTTGGGCAC	30547053	30547073	- [Negative strand]	21	1.60099	0.678961	21	163	30546927	30547089	((((((((.((.(((.(<<<<<<<<<<<<<<<<<<<<<(((.((..((.((((...(((((((((.((((.((((......)))).)))).)))))).)))..))))..))..))...))))))}}}}}}}}}=}=}}}}}}}}}=.)))..)).))))))))	3	-82.5	-50.6135	51.5337	30546943	30546964	mir167	0.009901
1 dna:chromosome chromosome:IRGSP-1.0:1:1:43270923:1	TGACAGAAGAGAGTGAGCAC	GCTCACTCTCTATCTGTCAG(1) GCTCACTCTCTATCTGTCAGC(9)	mir156	GGTCTGACAGAAGAGAGTGAGCACACACGGTGCTTTCTTAGCATGCAAGAGCCATGCTGGGAGCTGTGCGTGCTCACTCTCTATCTGTCAGCC	4666383	4666402	+ [Positive strand]	308	44.7157	5.48271	20	93	4666378	4666470	((.(<<<<<<<<<<<<<<<<<<<<.((((((....(((((((((((....).)))))))))))))))).))}}}}}}}}}}}=}}}}}}}}})	10	-61.4	-66.0215	54.8387	4666449	4666470	mir156	0.009901
1 dna:chromosome chromosome:IRGSP-1.0:1:1:43270923:1	TGACAGAAGAGAGTGAGCAC	GCTCACTTCTCTCTCTGTCA(1)	mir156	GGCTGACAGAAGAGAGTGAGCACACATGGTGACTTTCTTGCATGCTGAATGGACTCATGCTTGAAGCTATGTGTGCTCACTTCTCTCTCTGTCAGCC	4666003	4666022	+ [Positive strand]	308	44.7157	5.48271	20	97	4665999	4666095	(((<<<<<<<<<<<<<<<<<<<<(((((((....(((..(((((..(......).)))))..))))))))))))}}}}}}=}}}}}=}}}}}}})))	10	-58.1	-59.8969	49.4845	4666073	4666093	mir156	0.009901
1 dna:chromosome chromosome:IRGSP-1.0:1:1:43270923:1	TGACAGAAGAGAGTGAGCAC	GCTCACTTCTCTCTCTGTCA(1)	mir156	GGAGGGTGACAGAAGAGAGTGAGCACACGTGGTTGTTTCCTTGCATAAATGATGCCTATGCTTGGAGCTACGCGTGCTCACTTCTCTCTCTGTCACCTCC	22524221	22524240	- [Negative strand]	308	44.7157	5.48271	20	100	22524146	22524245	(((((.<<<<<<<<<<<<<<<<<<<<.((((((....(((..(((((.........)))))..))))))))).))}}}}}}=}}}}}=}}}}}}})))))	10	-57.8	-57.8	52	22524150	22524169	mir156	0.009901
2 dna:chromosome chromosome:IRGSP-1.0:2:1:35937250:1	TTGACAGAAGAGAGTGAGCAC	TGCTCACTCCTCTTTCTGTCAC(2) GCTCACTCCTCTTTCTGTCACC(40)	mir156d	GAGATTGACAGAAGAGAGTGAGCACACGGCGTGATGGCCGGCATAAAATCTATCCCGTCCTCGCCGCGTGCTCACTCCTCTTTCTGTCACCCTC	4512974	4512994	- [Negative strand]	843	86.3287	6.43177	21	94	4512904	4512997	(((.-<<<<<<<<<<<<<<<<<<<<.(((((....((.(((.(((.....))).))).)).))))).))}}}}}}}=}}}=}}}}}}}}==)))	4	-52	-55.3192	56.383	4512906	4512927	mir156d	0.009901
3 dna:chromosome chromosome:IRGSP-1.0:3:1:36413819:1	TTGAGCCGCGTCAATATCTCT	AGGTATTGGCGTGCCTCAATC(1)	mir171b-3p/e	AGAGGTATTGGCGTGCCTCAATCCGAAGGCATGGCTGATTACAGGCACCTCGACCGATCTAGCGCATGCAGCCATGTTTCTTGGATTGAGCCGCGTCAATATCTCT	21191693	21191713	+ [Positive strand]	11	0.838612	-0.253925	21	106	21191607	21191712	(({{{{{{{{{{{{{={{{{{{{((((((((((((((.......((..((.((....)).)).))...))))))))))).)))))>>>>>->>>>>>>>>>>>>>>	1	-55	-51.8868	52.8302	21191609	21191630	mir171b-3p/e	0.009901
1 dna:chromosome chromosome:IRGSP-1.0:1:1:43270923:1	TTGGACTGAAGGGTGCTCCCT	NO	mir319	GTGTAAGAAGAGAGCTCTCTTCAGTCCACTCTCAGATGGCTGTAGGGTTTTATTAGCTGCCGAATCATCCATTCACCTACCAAGAAAGTTGCAGGAGTGTATCTCTTGGTAGCGGACTGGATGACGCGGGAGCTAAAATTTAGCTCTGCGCCGTTTGTGGTTGGACTGAAGGGTGCTCCCTTGCTC	26823291	26823311	- [Negative strand]	16	1.2198	0.286644	21	186	26823285	26823470	(.(((((..(.((((.((((((((((((..(.((((((((.((((((((...((((((.(((..(((((((.((..(((((((((....((((....))))..)))))))))..)).)))))))..))).)))))).....)))))))))))))))).).->>>>>>>>>>>>->>>>>>>))).)	2	-100	-53.7634	50	-1	-1	mir319	0.009901
1 dna:chromosome chromosome:IRGSP-1.0:1:1:43270923:1	TTGGACTGAAGGGTGCTCCCT	AGAGCGTCCTTCAGTCCACT(1)	mir319	GAAGCGATCGATGGATGGAAGAGAGCGTCCTTCAGTCCACTCATGGGCGGTGCTAGGGTCGAATTAGCTGCCGACTCATTCACCCACATGCCAAGCAAGAAACGCTTGAGATAGCGAAGCTTAGCAGATGAGTGAATGAAGCGGGAGGTAACGTTCCGATCTCGCGCCGTCTTTGCTTGGACTGAAGGGTGCTCCCTCCTCCTCGATCTCTTC	6677579	6677599	- [Negative strand]	308	25.3981	4.66665	21	213	6677562	6677774	((((.((((((.(((.(((.(={{{{=={{{{{{{{{{{==((.(((((((((..(((((((((((.((.(((..((((((((.((..(((.((((......((((......))))..)))).)))..)).))))))))..))).)).))..))).)))))).))))))))).)).->>>>>>>>>>>-->>>>>->))))))))))).))))	2	-111.2	-52.2066	54.4601	6677733	6677752	mir319	0.009901
10 dna:chromosome chromosome:IRGSP-1.0:10:1:23207287:1	TCTCGGACCAGGCTTCATTCC	GGAATGTTGTCTGGTTCAAGG(101) GGAATGTTGTCTGGTTCAAG(14) AATGTTGTCTGGTTCAAGGTC(1)	mir166	TGAAGCTATTTGCTTCTGAGTGGAATGTTGTCTGGTTCAAGGTCTCATGCACCTTGCGGTTTTGAGGATGATTTGTGCAAGGTTTTTCATTCCTCTCATCCGTGGGATCTCGGACCAGGCTTCATTCCCCTCAGAGATAGCTTCA	19987242	19987262	+ [Positive strand]	23052	1900.9	10.8925	21	145	19987134	19987278	((((((((((....((((((.{{{{{{=={{{{{{{{{={{{(((((((.(((....)))...((((((((...............))).))))).....)))))))>>>->>>>>>>>>-->>>>>>.))))))))))))))))	5	-67.16	-46.3172	46.8966	19987155	19987176	mir166	0.009901
6 dna:chromosome chromosome:IRGSP-1.0:6:1:31248787:1	TCTCGGACCAGGCTTCATTCC	GGAATGTTGTCTGGCTCGGGG(18) GGAATGTTGTCTGGCTCGGG(2)	mir166	GGAGCCTTTTCATTTTGAGGGGAATGTTGTCTGGCTCGGGGCTACTTTTAATTTCTCTCTCTTTTGATATCTTCTTTTCTCGATCTCCTAGCTTGATCTTTTGATCTCTCAAATCGATCTTAAGAAAAAGATCAGTCAAAGAGATGAGAGTAGATGTCTGTAGATCTCGGACCAGGCTTCATTCCCCCCAAACAGAAGGGCTCC	30327104	30327124	- [Negative strand]	23052	1900.9	10.8925	21	204	30327084	30327287	((((((((((...((((.(({{{{{{=={{{{{{=={{{{{((((.....(((((((((((((((((((((((..(((((.((((.........((((....)))).........))))...))))))))))..))).)))))).))))).))))....)))).>>>>>-->>>>>>-->>>>>>)).))))..))))))))))	5	-83.97	-41.1618	42.6471	30327246	30327266	mir166	0.009901
10 dna:chromosome chromosome:IRGSP-1.0:10:1:23207287:1	TCTCGGACCAGGCTTCATTCC	NO	mir166	TGTTGAGAGGAATGTCGTCTGGCCTGAGATCGTACCACAGTGGTGGGTACACGTGGACGGTCTCGGACCAGGCTTCATTCCCCTCAACA	14483307	14483327	- [Negative strand]	14787	2146.79	11.068	21	89	14483298	14483386	(((((((.((((((..((((((.((((((((((.((((.(((.......)))))))))))>>>>>>->>>>>>-->>>>>>.)))))))	5	-55.1	-61.9101	56.1798	-1	-1	mir166	0.009901
12 dna:chromosome chromosome:IRGSP-1.0:12:1:27531856:1	TCTCGGACCAGGCTTCATTCC	AATGGAGGCTGATCCAAGATC(2)	mir166	GGGAAGCATGGTGTCTGGAATGGAGGCTGATCCAAGATCATTGCTTGGTGCAAAATACTAGGGCATTGTTGTAAGTGCCATTAGTTCTTTTTTGTTTCCGAGTTTGTTATCGAGGATCTCGGACCAGGCTTCATTCCTCACACCGTGCTTCCC	18329479	18329499	+ [Positive strand]	14787	2146.79	11.068	21	153	18329362	18329514	((((((((((((((..(({{{{{{{={{{={{{={{{{{...((((((.((((((.(((((((((((......)))))).)))))....))))))..))))))(((....))).))>>>->>>->>>->>>>>>>>>..))))))))))))))	5	-81	-52.9412	47.0588	18329380	18329401	mir166	0.009901
3 dna:chromosome chromosome:IRGSP-1.0:3:1:36413819:1	TCGGACCAGGCTTCATTCCCC	GGAATGTTGTCTGGTCCGAGA(2) GAATGTTGTCTGGTCCGAGA(4) GAATGTTGTCTGGTCCGAGAC(8)	mir166	GCAGTTGAGGGGAATGTTGTCTGGTCCGAGACCTAACACCGGGCGGAATGGCGGATTCAGCTGCAGCTAAGCAAGCTAGGTGGGGGGTTTCGGACCAGGCTTCATTCCCCCCAACTC	3487878	3487898	+ [Positive strand]	3976	407.168	8.66948	21	117	3487788	3487904	(.(((((.((({{{{{=={{{{{{{{{{{{{{((..((((.(((.((((.....)))).(((.......)))..))).))))..)))))>>>>>>>>>>>-->>>>>>>>.))))))	6	-70.5	-60.2564	58.9744	3487799	3487820	mir166	0.009901
2 dna:chromosome chromosome:IRGSP-1.0:2:1:35937250:1	TCGGACCAGGCTTCATTCCCC	GGAATGTTGTCTGGCTCGAG(3) GGAATGTTGTCTGGCTCGAGG(11) TGAGGGGAATGTTGTCTGGCTC(1) TGAGGGGAATGTTGTCTGGCT(1)	mir166	TTTGAGGGGAATGTTGTCTGGCTCGAGGTGCATGGAGAAACCTCTGATCGATCAGGTTTGATCTGTAGAGACTGATCTCGGACCAGGCTTCATTCCCCTCAAG	26130149	26130169	+ [Positive strand]	3976	407.168	8.66948	21	103	26130071	26130173	((((((({{{{{{=={{{{{{=={{{{{(.((.((((....))))((((((......)))))).........)))))>>>-->>>>>>-->>>>>>>>)))))	6	-50.4	-48.932	50.4854	26130078	26130099	mir166	0.009901
2 dna:chromosome chromosome:IRGSP-1.0:2:1:35937250:1	AGAAGAGAGAGAGTACAGCCT	GCTGTACCCTCTCTCTTCTT(2) GCTGTACCCTCTCTCTTCTTC(3)	mir529	GCTAAAGGAAGAAGAGAGAGAGTACAGCCTTAGTTCAGATCACATATGACTATCTTTTGCGAGTCTGATCGATACTCTGATGAAGGCTGTACCCTCTCTCTTCTTCTCTTAGC	16227807	16227827	+ [Positive strand]	145	14.8489	3.89229	21	113	16227797	16227909	(((((..((<<<<<<<<<<<-<<<<<<<<<(...(((((........((((..(....)..))))..........)))))..)))}}}}}}}=}}}}}}}}}}}}}..)))))	1	-56.27	-49.7965	43.3628	16227882	16227903	mir529	0.009901
2 dna:chromosome chromosome:IRGSP-1.0:2:1:35937250:1	CATGTGCGCTCCTTCTCCAGC	TGCTGGAGAAGCAGGGCACG(1)	mir164d	GGGGTGAGCAAACCGTGCTGGAGAAGCAGGGCACGTGCTCGACGGCGGGGCTGGCTGGCCGGCCGGCTTGCAGCATGTGCGCTCCTTCTCCAGCATGGCTTCTCGCCCC	33143575	33143595	- [Negative strand]	2	0.290362	-1.78408	21	109	33143559	33143667	((((((((.((.((({{{{{{{{{{{={{={{{{{((((.....(((((.((((((....)))))))))))))>>>>>>>->>->>>>>>>>>>)))).))))))))))	1	-76.9	-70.5505	69.7248	33143632	33143651	mir164d	0.009901
4 dna:chromosome chromosome:IRGSP-1.0:4:1:35502694:1	TGAGCCGAACCAATATCACTC	NO	mir479mir171	GAAGAGGACATGGTTTGGTATTGTTTCGGCTCATGTCGTTCACACAGATGTGAGCCGAACCAATATCACTCATGTATTCTTC	28482510	28482530	+ [Positive strand]	32	4.64579	2.21592	21	82	28482459	28482540	((((((.((((((..((((((((.(((((((((((((.........))))>>>>>>>>>->>>>>>>>->>)))).))))))	1	-41	-50	43.9024	-1	-1	mir479mir171	0.009901
Novel miRNAs
Chromosome	Sequence	miRNA*	novel miRNAs	Hairpin Sequence	Start	End	Orientation	Abundance	Expression_Profiling_RPM	Expression_Profiling_Log2_RPM	sRNA length	Hairpin Length	Hairpin Start	Hairpin End	Hairpin Structure	Genomic Hits	Minimum Free Energy(MFE)	Adjusted MFE	Hairpin G/C%	miRNA* Start Coord	miRNA* End Coord	miRBase ID	P_Val		MFEI	MFEI
2 dna:chromosome chromosome:IRGSP-1.0:2:1:35937250:1	GCCCCGCGTCGCACGGATTCGT	TGAATCCTTTGCAGACGACTTA(13) GAATCCTTTGCAGACGACTTA(4) TGAATCCTTTGCAGACGACTT(5) CTGAATCCTTTGCAGACGACTT(10) CTGAATCCTTTGCAGACGACT(3) GCTGAATCCTTTGCAGACGACT(2) AATCCTTTGCAGACGACTTAAA(3) ATCCTTTGCAGACGACTTAAA(1) GCTGAATCCTTTGCAGACGAC(4) GGCTGAATCCTTTGCAGACGAC(4) ATCCTTTGCAGACGACTTAAAT(3) TCCTTTGCAGACGACTTAAAT(3)	osa-miR12474	GGGCGGCGGGCTGAATCCTTTGCAGACGACTTAAATACGCGACGGGGCATTGTAAGTGGCAGAGTGGCCTTGCTGCCATGATCCACTGAGATCCAGCCCCGCGTCGCACGGATTCGTCCCTCCCCCC	28716971	28716992	+ [Positive strand]	29014	2211.95	11.1111	22	127	28716875	28717001	(((.((.(((.{{{{{{{=={{{={{{{=====.........(((((((((...(((((.(..(((((......)))))..))))))..)))...>>>>>>>>>>>>>->>>>>>>-))).)).)))	6	-56.33	-44.3543	62.2047	28716886	28716908	NA	0.019802		0.713038	0.713038
6 dna:chromosome chromosome:IRGSP-1.0:6:1:31248787:1	ACCGAGGCGCGTCAATTGCTG	AATGACGCAGCTTATGAGGTT(1)	osa-miR12475	GGAGATGTGCGGGAGGTCTGCGGGTATAAAGAGGGGAGGGGGGCAAACGTTTGAAGGTATCTTTGCGCTTGGGGCAATGACGCAGCTTATGAGGTTATACCGAGGCGCGTCAATTGCTGGTTGAAAACTATTTCCAAACCCCCTCTTTGGCCCACCCGGGCCACTGAGAATTTCT	3204262	3204282	- [Negative strand]	95	7.24256	2.8565	21	175	3204205	3204379	((((((...(((..((((((.((((.((((((((((..((..((((.(((..((((....))))))).))).((({{{{{{{{={{{{===={{==..->>->>>>>>>>>->>>>>>-...........)..))....))))))))))))))...)))))).)))...))))))	4	-67.7	-38.6857	53.7143	3204283	3204303	NA	0.049505		0.720213	0.720213
11 dna:chromosome chromosome:IRGSP-1.0:11:1:29021106:1	ATTAATAGGGACAGTCGGGGGC	NO	osa-miR12476	TGATTAATAGGGACAGTCGGGGGCATTCGTATTTCATAGTCAGAGGTGAAATTCTTGGATTTATGAAAGACGAACAACTACGAAAGCATTTGCCAAGGATGTTTTCATTAATCA	23702937	23702958	- [Negative strand]	138	10.5208	3.39517	22	114	23702846	23702959	((<<<<<<--<<<<<--<---<<<(.((((.((((((((((.((((......)))).)).)))))))).)))).......(....)....))))..)..)))))..))))))))	7	-34.9	-30.614	37.7193	-1	-1	NA	0.009901		0.811628	0.811628
2 dna:chromosome chromosome:IRGSP-1.0:2:1:35937250:1	CGGGGATGGAGCGACAGAAGCA	NO	osa-miR12478	GACAGCGACGGGTTCTCCACCCATACGGGGATGGAGCGACAGAAGCATGCTTCGTTTGCTTTTTCCTCTCCATGGACTAAGATAAGACTAGTTGTTGGTC	19416181	19416202	+ [Positive strand]	556	42.388	5.40558	22	100	19416155	19416254	(((((((((.((((((....((((.-<<<<<--<<<<<<--<<<<--..))))..))))))..)))))...))))....)))....))).)))))).)))	12	-34.1	-34.1	51	-1	-1	NA	0.029703		0.668627	0.668627
2 dna:chromosome chromosome:IRGSP-1.0:2:1:35937250:1	TTGAGTGCAGCGTTGATGAACC	AGGTTCACCAGCACTGCACCC(1) TTCACCAGCACTGCACCCAAT(1) TTCACCAGCACTGCACCCAATC(7) TCACCAGCACTGCACCCAATC(5)	osa-miR12477	AGAGAAGGGAAGGCATTATTGAGTGCAGCGTTGATGAACCTGCCGGCCGGCTAAATTAATTAGCAAGAAAGTCTGAAACTGGCTCAAAGGTTCACCAGCACTGCACCCAATCACGCCTTTGCTCTCTCT	3280864	3280885	- [Negative strand]	295	24.3261	4.60444	22	129	3280774	3280902	(((((((.((((((...(<<<-<<<<<<-<<<<-<<<<<<(...((((.(((((.....))))).((.....))......))))...)))}}}}=}}}}=}}}}}}=}}}}=..)))))).)).)))))	1	-56.7	-43.9535	48.8372	3280790	3280811	NA	0.009901		0.9	0.9
5 dna:chromosome chromosome:IRGSP-1.0:5:1:29958434:1	TTAGTTCACATCAATCTTCCT	NO	osa-miR12479	TGGAAAGTTGGGAGATTGGGGGAAGTTGTGTGTGAACTAAACGTGGATTGGGGCCCTGTTTAGTTCACATCAATCTTCCTCCAAATTCCCAACTTTTCA	26275243	26275263	- [Negative strand]	57	8.27531	3.04881	21	99	26275223	26275321	((((((((((((((.(((((((((((((.((((((((((((((.((.......)).)))>>>>>>>>>>>>>>->>>>>>)))).))))))))))))))	1	-58.9	-59.495	44.4444	-1	-1	NA	0.009901		1.33864	1.33864
Chr2	CAGCCCCGCGTCGCACGGATTCGT	AATCCTTTGCAGACGACTTAAATA(1) GGCTGAATCCTTTGCAGACGACTT(1)	osa-miR12480	GGGCGGCGGGCTGAATCCTTTGCAGACGACTTAAATACGCGACGGGGCATTGTAAGTGGCAGAGTGGCCTTGCTGCCATGATCCACTGAGATCCAGCCCCGCGTCGCACGGATTCGTCCCTCCCCCC	28716969	28716992	+ [Positive strand]	163			24	127	28716875	28717001	(((.((.(((.(({{{{{=={{{={{{{=========.....(((((((((...(((((.(..(((((......)))))..))))))..))).-->>>>>>>>>>>>>->>>>>>>-))).)).)))	6	-56.33	-44.3543	62.2047	28716888	28716912	NA	0.019802		0.713038	0.713038
6 dna:chromosome chromosome:IRGSP-1.0:6:1:31248787:1	TATTATAAGACGTTTTGACT	NO	osa-miR12481	TACTCCCTTCGTTTCATATTATAAGACGTTTTGACTTTTTTCTTTAAGTTGTAACTTAAAGAAATTTGACTTAGAAAAAAGTCAAAACGGCTTATAATTTGAAACAGAGGGAGTA	21165346	21165365	+ [Positive strand]	91	6.93761	2.79444	20	115	21165329	21165443	((((((((..((((((-<<<<<<<<-<<<<<<<<<<((((((((((((((............)))))))...))))))))))))))))).)))))))).))))))..))))))))	10	-53.6	-46.6087	28.6957	-1	-1	NA	0.009901		1.62424	1.62424
Chr10	AGCAAGATATTGGGTATTTCTTTT	CTAGAAATACCCAATATCTTGCTG(1)	osa-miR12482	AGAAAGGAAAGCTAGAAATACCCAATATCTTGCTGAAGCAAGATATTGGGTATTTCTTTTTTTTTATTTT	10807185	10807208	- [Negative strand]	5			24	70	10807174	10807243	((((..(((((=={{{{{{{{{{{{{{{{{{{{==.->>>>>>>>>>>>>>>>>>>>-->))))..))))	3	-34.4	-49.1429	28.5714	10807208	10807231	NA	0.009901		1.72	1.72

## Sheet: Novel miRNAs Hairpin
	Identification and expression analysis of miRNAs and elucidation of their role in salt tolerance in rice varieties susceptible and tolerant to salinity
S5 File
Hairpin structures of the novel miRNAs
