# Supplementary material for: Identification and expression analysis of miRNAs and elucidation of their role in salt tolerance in rice varieties susceptible and tolerant to salinity
Source: PLoS One. 2020 Apr 15;15(4):e0230958. doi: 10.1371/journal.pone.0230958 (PMC7159242; doi:10.1371/journal.pone.0230958)
Supplement: S7 File — (XLSX) [file pone.0230958.s007.xlsx]

## Sheet: target
	Identification and expression analysis of miRNAs and elucidation of their role in salt tolerance in rice varieties susceptible and tolerant to salinity
S7 File
List of putative targets of novel miRNAs
miRNA	Expectation	Inhibition type	Target_Desc.
osa-miR12474: GCCCCGCGTCGCACGGATTCGT	2.5	Cleavage	embryogenesis transmembrane protein, putative, expressed [PFAM]
osa-miR12475: ACCGAGGCGCGTCAATTGCTG	3.5	Translation	hypothetical protein [PFAM]
	3.5	Cleavage	ATP binding protein, putative, expressed [PFAM]
	3.5	Translation	TFIIB-related protein, putative, expressed [PFAM]
	3.5	Translation	DNA polymerase delta catalytic subunit, putative, expressed [PFAM]
	4	Cleavage	hypothetical protein [PFAM]
	4	Cleavage	RGH1A, putative [PFAM]
	4	Translation	ubiquitin carboxyl-terminal hydrolase family protein [PFAM]
	4	Cleavage	homeobox associated leucine zipper family protein [PFAM]
	4	Cleavage	ATP-dependent RNA helicase DBP3, putative, expressed [PFAM]
	3	Cleavage	kinesin-4, putative, expressed [PFAM]
osa-miR12476: ATTAATAGGGACAGTCGGGGGC	3	Translation	conserved hypothetical protein [PFAM]
	3	Cleavage	kinesin-4, putative, expressed [PFAM]
	3	Translation	expressed protein [PFAM]
	3	Translation	expressed protein [PFAM]
osa-miR12477: TTGAGTGCAGCGTTGATGAACC	1	Cleavage	L-ascorbate oxidase precursor, putative, expressed [PFAM] (LAO)
	2.5	Cleavage	monocopper oxidase-like protein SKS1 precursor, putative, expressed [PFAM] (MCO)
	2.5	Translation	retrotransposon protein,putative, unclassified, expressed [PFAM]
	2.5	Cleavage	serine/threonine-protein kinase SAPK4,putative [PFAM]
osa-miR12478: CGGGGATGGAGCGACAGAAGCA	3	Cleavage	mitochondrial carrier YEL006W, putative, expressed [PFAM]
	3	Cleavage	retrotransposon protein, putative, unclassified [PFAM] (RET)
	3	Cleavage	Adenine nucleotide translocator 1 domain containing protein.
	3	Cleavage	Similar to Receptor-like protein kinase-like protein (Fragment). (RPK)
osa-miR12479: TTAGTTCACATCAATCTTCCT	2.5	Translation	hydrolase, hydrolyzing O-glycosyl compounds, putative, expressed [PFAM] (HYD)
	4	Translation	indole-3-acetate beta-glucosyltransferase, putative, expressed [PFAM] (IND)
	4	Cleavage	ubiquitin conjugating enzyme/ ubiquitin-like activating enzyme, putative, expressed [PFAM] (UBI)
	4.5	Translation	retrotransposon protein, putative, unclassified [PFAM]
osa-miR12480:CAGCCCCGCGTCGCACGGATTCGT	4.5	Cleavage	induced stolen tip protein TUB8, putative, expressed [PFAM] (INST)
	4.5	Cleavage	disease resistance response protein 206, putative, expressed [PFAM]
	5	Cleavage	transposon protein, putative, unclassified [PFAM] (TRNS)
	5	Cleavage	ammonium transporter 2, putative, expressed [PFAM]
	4.5	Cleavage	tubulin-specific chaperone C, putative, expressed [PFAM] (TUB)
osa-miR12481: TATTATAAGACGTTTTGACT	1	Cleavage	retrotransposon protein, putative, unclassified, expressed [PFAM]
	1.5	Translation	limit dextrinase, putative, expressed [PFAM]
	2	Translation	expressed protein [PFAM] 1768-1932 PF04578.6 Protein of unknown function, DUF594;
	2	Cleavage	mitochondrial RNA-splicing protein MRS3, putative, expressed [PFAM]
	3	Translation	catalytic/ hydrolase, putative, expressed [PFAM]
	3	Translation	expressed protein [PFAM] 3054-3206 PF01293.13 Phosphoenolpyruvate carboxykinase;
	3	Cleavage	transposon protein, putative, Mutator sub-class [PFAM]
	3	Cleavage	receptor-like protein kinase 5 precursor, putative, expressed [PFAM]
	3	Translation	UDP-glucoronosyl and UDP-glucosyl transferase family protein, expressed [PFAM]
	3	Cleavage	receptor-like protein kinase 5 precursor, putative, expressed [PFAM]
	3	Translation	multidrug resistance protein 13, putative, expressed [PFAM]
	3	Translation	DNA binding protein, putative, expressed [PFAM]
osa-miR12482: AGCAAGATATTGGGTATTTCTTTT	3	Cleavage	macrophage migration inhibitory factor, putative, expressed [PFAM]
	3	Cleavage	myb, DNA-binding, putative, expressed [PFAM]
