# Supplementary material for: Identification and expression analysis of miRNAs and elucidation of their role in salt tolerance in rice varieties susceptible and tolerant to salinity
Source: PLoS One. 2020 Apr 15;15(4):e0230958. doi: 10.1371/journal.pone.0230958 (PMC7159242; doi:10.1371/journal.pone.0230958)
Supplement: S8 File — (XLSX) [file pone.0230958.s008.xlsx]

## Sheet: Conseved miRNAs across species
	Identification and expression analysis of miRNAs and elucidation of their role in salt tolerance in rice varieties susceptible and tolerant to salinity
S8 File
Species distribution of the conserved miRNAs
							osa	sbi	sof	zma	tae	hvu	far	ssp	bdi	ata	aly	gma	lus	ptc	mdm	mes	cme	nta	ppe	mtr	vvi	tcc	rco	bna	stu	csi	aqc	cpa	cca	sly	vun	ssl	ghr	dpr	aau	ppt	ctr	bra	hbr	htu	pab	lja	ccl
	Sr.No.	miRNA family	miRNAs	Sequence		No. of miRNAs	Oryza sativa	Sorghum bicolor	Saccharum officinarum	Zea mays	Triticum aestivum	Hordeum vulgare	Festuca arundinacea	Saccharum ssp.	Brachypodium distachyon	Arabidopsis thaliana	Arabidopsis lyrata	Glycine max	Linum usitatissimum	Populus trichocarpa	Malus domestica	Manihot esculenta	Cucumis melo	Nicotiana tabacum	Prunus persica	Medicago truncatula	Vitis vinifera	Theobroma cacao	Ricinus communis	Brassica napus	Solanum tuberosum	Citrus sinensis	Aquilegia caerulea	Carica papaya	Cynara cardunculus	Solanum lycopersicum	Vigna unguiculata	Salvia sclarea	Gossypium hirsutum	Digitalis purpurea	Acacia auriculiformis	Physcomitrella patens	Citrus trifoliata	Brassica rapa	Hevea brasiliensis	Helianthus tuberosus	Picea abies	Lotus japonicus	Citrus clementine
	1	miR159	mir159 a.1/b/a/d/a-3p/b-3p/f-3p/j-3p/k-3p/b-3p.1	TTTGGATTGAAGGGAGCTCTG (21)		9	1	1	1	1	1	1	1	1	1
			mir159 f/a-3p	CTTGGATTGAAGGGAGCTCT (20)		2	1								1
	2	miR156	miR156 b/c/d/g/b-5p/c/d-5p/h/k/n/o/a/q/s/e/f/u/v/w/x/y/i/j/k/l/m/n/e-5p/f-5p/i-5p/g-5p/h-5p/i-5p/j-5p/k-5p/d-5p/a-5p/b-5p/c-5p/	TGACAGAAGAGAGTGAGCAC (20)		27						1		1	1	1		1	1		1	1	1	1	1			1		1	1	1		1	1	1	1	1		1				1		1
			miR156 k/n/o/j	TTGACAGAAGAGAGTGAGCAC (21)		2												1					1
			miR156 d-3p/f-3p/g-3p/l-3p/h-3p/k-3p/c-3p/i-3p/e-3p	GCTCACTTCTCTTTCTGTCAGC (22)		5	1			1					1	1										1
	3	miR319	miR319 b-3p	TTGGACTGAAGGGTGCTCCCT (21)		1									1
	4	miR167	miR167 d/d-5p/e-5p/f/g/h-5p/i-5p/j/e/c/a/b/f-5p/g-5p/h/j-5p/c-5p/d-5p/b-5p/	TGAAGCTGCCAGCATGATCTG (21)		26	1	1	1	1	1				1	1	1	1	1	1		1	1	1	1	1	1		1					1	1					1			1					1	1
			miR167 d/e/f/h/i/a/j-5p/a/b/c/5p/a-5p/b-5p/d-5p/g/c-5p/j/e-5p/a-5p/f-5p/	TGAAGCTGCCAGCATGATCT (20)		30		1		1	1			1	1	1		1	1		1	1	1	1	1	1		1	1	1	1	1		1	1				1	1			1	1				1	1
	5	miR166	miR166 f/h-3p/k/b	TCTCGGACCAGGCTTCATTCC (21)		3									1			1
			miR166 a/a-3p/e/b/e-3p/c/d/e/g/f/h/c-3p/d-3p/f-3p/g-3p	TCGGACCAGGCTTCATTCCCC (21)		23						1		1	1	1	1	1	1		1	1	1	1	1			1	1	1	1	1	1	1				1					1		1
			miR166 k-3p/l-3p/e/j-3p/g/n-3p/h-3p/3p/m/b/d	TCGGACCAGGCTTCAATCCCT (21)		7	1	1		1					1	1																1
			miR166 b-5p/d-5p/a-5p/e-5p/c-5p/l-5p/l/g-5p	GGAATGTTGTCTGGTTCAAGG (21)		8	1			1					1	1	1	1								1					1
	6	miR171	miR171 b/c-3p/d-3p/e-3p/f-3p/d/a/j-3p/i-3p/e/f/g-3p/h-3p/i/c/j/k/3p/g/h/a-3p	TGATTGAGCCGTGCCAATATC (21)		29	1	1		1	1	1	1		1	1		1	1	1	1	1	1	1	1	1	1	1	1		1		1	1		1										1		1
			miR171 b-3p/e	TTGAGCCGCGTCAATATCTCT (21)		2																									1					1
	7	miR160	miR160 a-5p/b/c-5p/a-5p/b-5p/c-5p/d-5p/e/d/a/c/e/f/g-5p/h/i/j/f-5p/	TGCCTGGCTCCCTGTATGCCA (21)		34	1	1		1	1		1		1	1	1	1	1	1	1	1	1	1	1	1	1	1	1	1	1		1	1	1	1	1				1	1		1			1
			miR160 e-5p/f-5p/c	TGCCTGGCTCCCTGTATGCCG (21)		3	1			1												1
	8	miR529	miR529-5p	AGAAGAGAGAGAGTACAGCCT (21)		2				1					1
	9	miR162	miR162 a-3p/b-3p/a/b/3p/c	TCGATAAACCTCTGCATCCAG (21)		27	1	1								1	1	1	1	1	1	1	1	1	1	1	1	1	1		1	1		1		1	1		1		1			1		1
			miR 162b	TCGATAAGCCTCTGCATCCAG (21)		1	1
	10	miR394	miR394 a/b-5p/a-5p/c/c-5p/d/e/fg/5p	TTGGCATTCTGTCCACCTCC (20)		25	1	1		1					1	1	1	1	1	1	1	1		1	1		1	1		1	1	1		1	1	1		1	1
	11	miR164	miR164 a/b/c/d/e/f/g/h/i/j/k/b-5p/f/a-5p/d-5p/c-3p/g-5p/	TGGAGAAGCAGGGCACGTGCA (21)		28	1	1		1	1				1	1	1	1	1	1	1	1	1	1	1	1	1	1	1	1		1		1		1		1	1				1	1
			mir164 c-3p/a-3p/f-3p/h-3p	CATGTGCGCTCCTTCTCCAGC (21)		3				1					1	1
	12	miR396	miR396 b-5p/c-5p/c/d/e-5p/a/a-5p/f-5p/5p/f/e/k-5p	TTCCACAGCTTTCTTGAACTT (21)		29	1	1		1					1	1	1	1	1	1	1	1	1	1	1	1		1	1	1	1		1		1	1								1					1
			miR 396 g/h/d/e-5p	TCCACAGGCTTTCTTGAACGG (21)		1	1
			miR 396 a-5p/b-5p/a/b/d/c/e/d-5p/c-5p/i-5p/e-5p	TTCCACAGCTTTCTTGAACTG (21)		30	1	1	1	1				1	1	1	1	1	1	1	1	1	1	1		1	1	1				1	1	1		1		1	1	1	1				1			1
	13	miR528	miR528-5p/a-5p/b-5p	TGGAAGGGGCATGCAGAGGAG (21)		6	1	1		1				1	1	1
	14	miR390	miR390a-5p/b-5p/5p/a/b/c/d-5p/d/f/g/e/390.2	AAGCTCAGGAGGGATAGCGCC (21)		26	1			1					1	1	1	1	1	1	1		1	1	1	1	1	1	1	1		1		1		1				1		1		1				1
	15	miR169	miR169 k/l/m/n/f.1/g/h/i-5p/j/k/c/d/f/k-5p/j-5p/i/r/e/x/h-5p/t/o/p/q/s/u/w/y/aa/ab/ac/a-5p/b-5p/c-5p/d-5p/e-5p/f-5p	TAGCCAAGGATGACTTGCCT (20)		21	1	1		1			1		1	1	1		1			1	1	1	1		1	1			1		1		1	1		1	1
			miR169 b-5p/c/b/a/c-5p/d/e/f/g/h/p/a/j/k/w/s/l/m/n/q/r/l-5p/d-5p	CAGCCAAGGATGACTTGCCGG (21)		21	1	1		1					1	1	1	1	1	1	1	1	1	1	1	1	1	1	1	1						1	1
	16	miR2118	miR2118	TTCCTGATGCCTCCCATGCCTA (22)		4	1	1		1						1
	17	miR171_2	miR479miR171 i/a-3p	TGAGCCGAACCAATATCACTC (21)		3										1					1										1
	18	miR5827	miR5827	TTTGTTGCAATTTGGACTACC (21)		1	1
	19	miR1425	miR1425-5p	TAGGATTCAATCCTTGCTGCT (21)		1	1
	20	miR397	miR397 a/b/a-5p/b-5p/5p	TCATTGAGTGCAGCGTTGATG (21)		17	1	1							1	1	1	1	1	1			1		1	1	1	1	1	1		1						1
	21	miR398	miR398 b/c-3p/c/a/a-3p/d	TGTGTTCTCAGGTCGCCCCTG (21)		15	1								1			1	1	1	1		1	1	1	1	1	1	1				1		1
	22	miR393	miR393 a-3p/b-5p/a/c/b/c-5p/d/e/f/g/h/i/j/k/	TCCAAAGGGATCGCATTGATC (21)		24	1	1		1					1	1	1	1	1	1	1	1	1		1	1	1	1	1	1	1	1		1					1							1
	23	miR2864	miR2864.1	TTTTGCTGCCCTTGTTTTGCA (21)		1	1
	24	miR827	miR827/3p	TTAGATGACCATCAGCAAACA (21)		4	1			1				1	1
	25	miR5513	miR5513	TAACAAAGGACAACAGACTGA (21)		1	1
	26	miR1320	miR1320-3p	TGTAAAATTCATTCGTTCCAA (21)		1	1
	27	miR2275	mir2275 d	CTTGTTTTTCTCCAATATCTCA (22)		1	1
	28	miR1427	miR1427	TGCGGAACCGTGCGGTGGCGC (21)		1	1
	29	miR2871	miR2871 a-3p/b	TATTTTAGTTTCTATGGTCAC (21)		1	1
	30	miR1859	miR1859	TTTCCTATGACGTCCATTCCAA (22)		1	1
	31	miR1846	miR1846 d-5p	TCCCACCGAGCAGCCGGATCTC (22)		1	1
	32	miR535	miR535 a/b/c/5p/d	TGACAACGAGAGAGAGCACGC (21)		10	1														1				1		1		1				1	1								1					1
	33	miR2055	miR2055	TTTCCTTGGGAAGGTGGTTTC (21)		1	1
	34	miR172	miR172 a/b-3p/d-3p/c/f/d/a/b/e/c-3p/h-3p/f/g/h/i/a-3p/e-3p	AGAATCTTGATGATGCTGCAT (21)		27	1								1	1	1	1	1	1	1	1	1	1	1	1	1	1		1	1		1	1		1	1	1		1	1			1
	35	miR168	miR168 a-3p/3p	CCCGCCTTGCACCAAGTGAAT (21)		4	1					1			1	1
					total	550	39	17	3	22	6	5	4	7	29	25	15	20	18	14	17	16	18	16	18	16	15	17	14	12	14	11	9	14	8	13	5	8	7	6	4	3	4	8	2	4	2	5	3
[truncated: 19 more columns]
