# Supplementary material for: Identification and expression analysis of miRNAs and elucidation of their role in salt tolerance in rice varieties susceptible and tolerant to salinity
Source: PLoS One. 2020 Apr 15;15(4):e0230958. doi: 10.1371/journal.pone.0230958 (PMC7159242; doi:10.1371/journal.pone.0230958)
Supplement: S9 File — (XLSX) [file pone.0230958.s009.xlsx]

## Sheet: Probes
	Identification and expression analysis of miRNAs and elucidation of their role in salt tolerance in rice varieties susceptible and tolerant to salinity
S9 File
Probes used in the study for the detection of miRNAs in Norther blot
novel miRNAs		miRNA Sequence	Probe
	osa-miR12474	GCCCCGCGTCGCACGGATTCGT	CGGGGCGCAGCGTGCCTAAGCA
	osa-miR12475	ACCGAGGCGCGTCAATTGCTG	TGGCTCCGCGCAGTTAACGAC
	osa-miR12476	ATTAATAGGGACAGTCGGGGGC	TAATTATCCCTGTCAGCCCCCG
	osa-miR12478	CGGGGATGGAGCGACAGAAGCA	GCCCCTACCTCGCTGTCTTCGT
	osa-miR12477	TTGAGTGCAGCGTTGATGAACC	AACTCACGTCGCAACTACTTGG
	osa-miR12479	TTAGTTCACATCAATCTTCCT	AATCAAGTGTAGTTAGAAGGA
	osa-miR12480	CAGCCCCGCGTCGCACGGATTCGT	GTCGGGGCGCAGCGTGCCTAAGCA
	osa-miR12481	TATTATAAGACGTTTTGACT	ATAATATTCTGCAAAACTGA
	osa-miR12482	AGCAAGATATTGGGTATTTCTTTT	AAAAGAAATACCCAATATCTTGCT
Conserved miRNAs
	miR159a	TTTGGATTGAAGGGAGCTCTG	AAACCTAACTTCCCTCGAGAC
	miR167f	TGAAGCTGCCAGCATGATCTG	ACTTCGACGGTCGTACTAGAC
